# Supplementary material for: 4-Methyl-1-(4-methylbenzylidene)thio­semicarbazide
Source: Acta Crystallogr Sect E Struct Rep Online. 2010 Oct 20;66(Pt 11):o2853. doi: 10.1107/S1600536810040663 (PMC3009006; doi:10.1107/S1600536810040663)
Supplement: Supplementary file 2 [file e-66-o2853-Isup2.hkl]

# 
# h,k,l, Fc-squared, Fo-squared, sigma(Fo-squared) and status flag 
# 
data_I
_shelx_title ' 1 in P2(1)/c' 
_shelx_refln_list_code          4 
_shelx_F_calc_maximum      150.39 
_exptl_crystal_F_000       440.00 
_reflns_d_resolution_high  0.7700 
 
loop_ 
 _symmetry_equiv_pos_as_xyz 
 'x, y, z' 
 '-x, y+1/2, -z+1/2' 
 '-x, -y, -z' 
 'x, -y-1/2, z-1/2' 
 
_cell_length_a     9.1139 
_cell_length_b    13.6887 
_cell_length_c     9.1195 
_cell_angle_alpha  90.000 
_cell_angle_beta   91.919 
_cell_angle_gamma  90.000 
 
_shelx_F_squared_multiplier     1.000 
 
loop_ 
 _refln_index_h 
 _refln_index_k 
 _refln_index_l 
 _refln_F_squared_calc 
 _refln_F_squared_meas 
 _refln_F_squared_sigma 
 _refln_observed_status 
   2   0   0     5974.09     6609.24    137.32 o 
   3   0   0      380.60      317.35      5.14 o 
   4   0   0     1298.34     1342.69     17.03 o 
   5   0   0     1189.51     1180.23     15.97 o 
   6   0   0     2993.17     3314.91     77.19 o 
   8   0   0       65.12       61.70      4.54 o 
  10   0   0       34.56       42.76      5.77 o 
   2   1   0      561.56      523.81      5.35 o 
   3   1   0      475.63      398.02      5.57 o 
   4   1   0      359.46      352.17      4.78 o 
   5   1   0       25.85       17.80      1.72 o 
   6   1   0        0.03       18.20     11.20 o 
   7   1   0       44.22       46.67      3.51 o 
   8   1   0        0.10       -1.09      1.72 o 
  10   1   0        3.33        5.41      4.93 o 
   1   2   0       78.72       69.87      1.75 o 
   2   2   0      354.79      306.69      3.91 o 
   3   2   0      317.58      289.31      3.53 o 
   4   2   0        0.81        1.06      1.07 o 
   5   2   0        7.62       13.19      1.63 o 
   6   2   0       50.24       48.99      2.24 o 
   7   2   0        8.27        9.12      2.45 o 
   8   2   0        5.74        4.45      2.43 o 
   9   2   0        0.12        0.54      1.88 o 
  10   2   0        0.04       -2.00      3.67 o 
  11   2   0        0.07       -0.86      2.91 o 
   1   3   0     3186.34     3321.36     32.62 o 
   2   3   0     2442.87     2756.21     23.39 o 
   3   3   0       13.00       19.87      1.58 o 
   4   3   0      830.52      784.98      7.61 o 
   5   3   0       24.81       46.05      2.62 o 
   6   3   0        1.70        0.03      1.03 o 
   7   3   0        0.19       -0.31      1.52 o 
   8   3   0       15.97       14.16      2.86 o 
   9   3   0        0.78        0.65      1.72 o 
  10   3   0        9.92        3.87      2.77 o 
  11   3   0       13.25        6.81      5.47 o 
   0   4   0     8196.25     9138.39    121.48 o 
   1   4   0     4160.53     4679.89     60.99 o 
   2   4   0       12.87       18.82      1.65 o 
   3   4   0      869.06      882.92      8.25 o 
   4   4   0       62.02       48.84      2.06 o 
   5   4   0      405.95      415.42      6.11 o 
   6   4   0      306.78      343.86      5.28 o 
   7   4   0       79.66       84.29      3.18 o 
   8   4   0        1.86        0.48      1.60 o 
   9   4   0        6.02        6.79      2.70 o 
  10   4   0        1.08       -0.04      2.17 o 
  11   4   0        0.30        0.79      2.67 o 
   1   5   0        0.21        1.03      0.55 o 
   2   5   0      167.88      168.74      3.71 o 
   3   5   0       30.72       19.47      1.44 o 
   4   5   0       80.49       79.47      2.39 o 
   5   5   0       78.89       76.54      2.72 o 
   6   5   0       30.81       31.40      2.37 o 
   7   5   0       21.20       21.01      2.41 o 
   8   5   0        0.24       -0.10      1.44 o 
   9   5   0        3.74        2.28      1.99 o 
  10   5   0        0.34       -1.26      1.98 o 
  11   5   0        0.26       -1.26      2.67 o 
   0   6   0     1464.90     1486.24     26.67 o 
   1   6   0      546.59      563.77     10.33 o 
   2   6   0       20.64       20.75      1.27 o 
   3   6   0       19.90       35.06      1.71 o 
   4   6   0      101.88       76.19      2.15 o 
   5   6   0      248.14      259.48      4.25 o 
   6   6   0      194.62      211.00      4.95 o 
   7   6   0        2.38        0.57      1.65 o 
   8   6   0       21.60       24.94      3.11 o 
   9   6   0        0.74        0.89      1.95 o 
  10   6   0        4.41        5.50      2.38 o 
  11   6   0        2.95        3.92      2.59 o 
   1   7   0     1293.96     1322.12     15.05 o 
   2   7   0      416.15      361.33      4.06 o 
   3   7   0        2.15        1.35      0.91 o 
   4   7   0      272.36      246.88      4.17 o 
   5   7   0      455.48      468.90      5.99 o 
   6   7   0        2.53        0.35      2.28 o 
   7   7   0       37.10       39.49      3.04 o 
   8   7   0        3.32        2.99      2.24 o 
   9   7   0        0.00       -0.98      2.07 o 
  10   7   0        6.54        7.26      4.30 o 
   0   8   0      222.47      211.08      6.73 o 
   1   8   0        0.18        1.20      1.36 o 
   2   8   0        0.97       -0.05      0.36 o 
   3   8   0       71.47       71.40      1.89 o 
   4   8   0       38.73       39.75      2.51 o 
   5   8   0      103.53      102.04      3.59 o 
   6   8   0       33.45       34.99      3.22 o 
   7   8   0       53.54       53.01      3.03 o 
   8   8   0        0.30        1.41      2.04 o 
   9   8   0        0.25       -0.93      2.26 o 
  10   8   0        0.46        1.87      2.45 o 
   1   9   0      171.50      142.50      2.26 o 
   2   9   0       15.76       16.79      1.50 o 
   3   9   0        6.59        8.70      0.95 o 
   4   9   0        0.20        0.95      1.03 o 
   5   9   0        0.04       -0.14      0.80 o 
   6   9   0       32.40       38.49      3.56 o 
   7   9   0       12.60       15.44      2.56 o 
   8   9   0        0.33        1.47      2.33 o 
   9   9   0        0.76       -0.07      1.44 o 
  10   9   0        0.68        1.74      2.32 o 
   0  10   0      223.57      209.88     11.41 o 
   1  10   0      153.57      174.76      5.09 o 
   2  10   0       17.10       14.41      1.92 o 
   3  10   0       43.34       42.72      2.96 o 
   4  10   0      243.56      225.24      8.62 o 
   5  10   0      230.88      242.04      9.98 o 
   6  10   0       49.41       56.19      2.39 o 
   7  10   0        0.76        1.07      1.32 o 
   8  10   0       74.75       85.19      4.98 o 
   9  10   0        5.49        3.17      1.87 o 
   1  11   0      229.41      252.41      8.04 o 
   2  11   0      594.99      661.59      8.37 o 
   3  11   0        2.06        0.87      0.36 o 
   4  11   0      579.29      639.83     10.18 o 
   5  11   0      123.08      131.01      7.07 o 
   6  11   0        2.53        1.19      1.38 o 
   7  11   0        0.01        0.50      1.44 o 
   8  11   0        0.62        2.99      2.09 o 
   9  11   0        0.61        1.05      1.53 o 
   0  12   0       14.83       13.70      4.81 o 
   1  12   0        9.90       11.03      2.79 o 
   2  12   0        0.95        0.84      0.75 o 
   3  12   0        6.90        5.37      2.41 o 
   4  12   0       52.03       62.40      4.49 o 
   5  12   0       34.65       32.14      1.77 o 
   6  12   0        0.66        1.36      1.39 o 
   7  12   0        3.24        1.66      1.64 o 
   8  12   0        6.51        6.56      2.19 o 
   1  13   0        6.30        4.03      2.10 o 
   2  13   0        0.01        1.56      2.28 o 
   3  13   0        3.36        4.21      2.21 o 
   4  13   0        4.56        7.16      2.30 o 
   5  13   0        8.18        4.05      1.56 o 
   6  13   0        1.77       -0.02      0.91 o 
   7  13   0        0.82        0.09      2.77 o 
   8  13   0        0.05       -0.45      4.14 o 
   0  14   0       28.06       28.59      9.49 o 
   1  14   0        0.05       -1.55      2.04 o 
   2  14   0        5.21        2.93      2.98 o 
   3  14   0       11.89        7.43      0.81 o 
   4  14   0        6.92        3.75      2.50 o 
   5  14   0        6.54        7.01      2.57 o 
   6  14   0       17.28       12.65      6.82 o 
   7  14   0        0.98        0.41      4.16 o 
   1  15   0        5.10        7.07      2.97 o 
   2  15   0       13.52       16.67      3.99 o 
   3  15   0        1.49        1.40      2.42 o 
   4  15   0       18.11       13.90      3.90 o 
   5  15   0       10.46       10.78      3.66 o 
   6  15   0        2.47        4.48      3.14 o 
   1  16   0        1.07        0.69      2.31 o 
   2  16   0        1.21        1.88      2.60 o 
   3  16   0        0.16        1.43      2.66 o 
   4  16   0        4.43        4.08      3.22 o 
   5  16   0        8.16        5.07      2.87 o 
   1  17   0        1.04        3.89      3.06 o 
   2  17   0        0.74        0.61      2.17 o 
   3  17   0        4.74        5.75      3.04 o 
 -11   1   1       25.66       25.71      6.49 o 
 -10   1   1        1.19        2.69      5.35 o 
  -9   1   1       33.79       33.63      4.08 o 
  -8   1   1       28.07       29.37      3.64 o 
  -7   1   1        0.13       -0.99      2.24 o 
  -6   1   1       48.40       43.39      2.35 o 
  -5   1   1       38.99       26.05      1.80 o 
  -4   1   1       14.58       12.68      1.47 o 
  -3   1   1      258.64      219.28      2.79 o 
  -2   1   1      887.52      895.72      8.26 o 
  -1   1   1     2494.87     2673.44     58.57 o 
   1   1   1     2253.18     2395.30     18.24 o 
   2   1   1      733.59      684.59      6.53 o 
   3   1   1      468.63      412.37      4.08 o 
   4   1   1       71.77       80.76      2.10 o 
   5   1   1      589.99      572.83      6.09 o 
   6   1   1       13.85       14.62      2.09 o 
   7   1   1        3.47        5.66      1.98 o 
   8   1   1        1.65        0.78      2.42 o 
   9   1   1        5.43        5.66      2.93 o 
  10   1   1        0.83       -0.12      2.88 o 
 -11   2   1        7.47       12.23      3.98 o 
 -10   2   1        4.04        6.13      5.05 o 
  -9   2   1       23.95       25.40      3.93 o 
  -8   2   1        1.33       -0.40      1.89 o 
  -7   2   1       92.44       84.30      3.72 o 
  -6   2   1       16.17       19.20      2.25 o 
  -5   2   1      881.83      905.11     10.14 o 
  -4   2   1     3406.47     3869.65     36.91 o 
  -3   2   1       48.60       40.62      1.59 o 
  -2   2   1     1759.27     1839.34     20.06 o 
  -1   2   1      200.83      221.86      2.51 o 
   0   2   1      100.50       98.07      1.55 o 
   1   2   1    16618.59    17030.74    180.16 o 
   2   2   1    22616.22    23362.05    265.41 o 
   3   2   1      156.66      148.04      2.72 o 
   4   2   1      149.36      164.22      3.77 o 
   5   2   1       79.63       63.90      2.85 o 
   6   2   1        2.25        1.88      1.57 o 
   7   2   1      417.41      446.60      6.76 o 
   8   2   1      223.63      228.95      6.42 o 
   9   2   1       13.10       10.80      4.16 o 
  10   2   1        0.82       -0.24      3.00 o 
  11   2   1        0.19       -0.71      2.83 o 
 -11   3   1        3.70        0.94      3.57 o 
 -10   3   1        7.30        4.93      2.99 o 
  -9   3   1       20.95       17.07      3.13 o 
  -8   3   1       16.33       14.27      2.55 o 
  -7   3   1        0.16       -0.44      1.44 o 
  -6   3   1       48.20       53.79      2.70 o 
  -5   3   1       59.57       84.96      2.78 o 
  -4   3   1     1551.03     1598.84     14.83 o 
  -3   3   1       49.52       42.46      1.86 o 
  -2   3   1      371.89      400.07     42.64 o 
  -1   3   1      719.53      679.87      9.55 o 
   0   3   1     3315.06     3710.48     38.43 o 
   1   3   1     3179.48     3526.60     37.40 o 
   2   3   1     5326.40     5738.50     53.03 o 
   3   3   1        1.66        0.73      0.90 o 
   4   3   1       11.62       18.30      1.65 o 
   5   3   1      195.42      175.96      3.64 o 
   6   3   1      170.12      184.91      4.13 o 
   7   3   1        0.64        1.72      1.80 o 
   8   3   1        4.51        4.05      2.21 o 
   9   3   1        0.41       -0.35      1.98 o 
  10   3   1        0.39       -2.00      2.71 o 
  11   3   1        0.86        0.16      1.92 o 
 -11   4   1       12.59        7.36      2.99 o 
 -10   4   1        0.11        0.06      1.89 o 
  -9   4   1       21.22       21.79      3.22 o 
  -8   4   1        6.54        7.28      2.27 o 
  -7   4   1        0.32        0.09      1.60 o 
  -6   4   1       26.48       29.76      2.41 o 
  -5   4   1       51.38       52.38      2.26 o 
  -4   4   1      432.60      440.06      5.57 o 
  -3   4   1      154.98      140.74      2.58 o 
  -2   4   1      199.42      173.32      1.86 o 
  -1   4   1       36.02       39.35      0.94 o 
   0   4   1      159.04      149.35      2.09 o 
   1   4   1     6734.35     7478.55     80.80 o 
   2   4   1     1461.06     1451.73     12.30 o 
   3   4   1        0.05       -0.25      0.96 o 
   4   4   1        0.89        0.32      1.09 o 
   5   4   1      114.98      113.60      3.02 o 
   6   4   1       66.52       70.44      3.15 o 
   7   4   1      358.22      371.22      6.38 o 
   8   4   1       37.92       37.76      3.33 o 
   9   4   1        2.03        1.36      2.04 o 
  10   4   1        4.53        3.13      2.77 o 
  11   4   1        0.01       -0.85      2.95 o 
 -11   5   1        0.45        2.92      3.00 o 
 -10   5   1        5.42        6.82      2.67 o 
  -9   5   1       10.29        9.79      2.38 o 
  -8   5   1       23.29       26.73      2.64 o 
  -7   5   1        3.95        8.78      2.20 o 
  -6   5   1        0.52        0.26      1.17 o 
  -5   5   1       11.10       10.08      1.69 o 
  -4   5   1      156.03      155.28      3.67 o 
  -3   5   1       41.44       37.52      1.52 o 
  -2   5   1     2077.83     2070.67     41.86 o 
  -1   5   1      283.00      270.11      2.96 o 
   0   5   1     2029.85     2017.85     39.16 o 
   1   5   1      368.03      343.56      5.97 o 
   2   5   1        0.02        2.01      1.29 o 
   3   5   1      110.28      100.73      2.67 o 
   4   5   1      827.68      833.90      8.12 o 
   5   5   1        0.92        0.59      1.16 o 
   6   5   1      503.03      502.44      7.42 o 
   7   5   1       97.85       89.63      3.72 o 
   8   5   1       16.71       16.86      2.47 o 
   9   5   1       13.56       12.01      3.63 o 
  10   5   1        2.41        0.75      2.00 o 
  11   5   1        0.02       -1.13      2.74 o 
 -11   6   1        1.23       -0.38      2.06 o 
 -10   6   1        1.32        0.31      2.30 o 
  -9   6   1        0.46        1.28      2.42 o 
  -8   6   1        1.33        0.56      1.99 o 
  -7   6   1       18.56       23.88      2.89 o 
  -6   6   1        3.47        1.94      1.62 o 
  -5   6   1        3.51        4.12      1.55 o 
  -4   6   1      328.45      318.10      4.56 o 
  -3   6   1      457.11      465.81      4.46 o 
  -2   6   1      207.55      185.14      2.57 o 
  -1   6   1       77.48       62.81      1.31 o 
   0   6   1       36.54       39.50      1.54 o 
   1   6   1       17.17       18.13      0.47 o 
   2   6   1     2816.61     3005.84     32.03 o 
   3   6   1      583.94      585.10      8.05 o 
   4   6   1      109.33      106.44      2.57 o 
   5   6   1       13.91       20.51      1.90 o 
   6   6   1       14.03       15.41      2.90 o 
   7   6   1       14.00       15.83      2.47 o 
   8   6   1      108.25      117.37      4.20 o 
   9   6   1        5.06        2.09      2.04 o 
  10   6   1        3.86        3.98      2.45 o 
  11   6   1        0.12        0.53      2.08 o 
 -10   7   1        2.22       -0.54      2.48 o 
  -9   7   1        0.03        2.16      2.45 o 
  -8   7   1        6.01        7.10      2.71 o 
  -7   7   1       17.87       14.20      2.45 o 
  -6   7   1      180.96      181.17      3.99 o 
  -5   7   1       66.63       72.00      5.14 o 
  -4   7   1       23.10       28.45      1.50 o 
  -3   7   1        0.06        1.86      1.00 o 
  -2   7   1        2.58        0.66      0.69 o 
  -1   7   1       47.72       50.12      1.48 o 
   0   7   1      103.48      121.66      2.12 o 
   1   7   1      105.50      114.94      3.33 o 
   2   7   1      123.14      113.58      4.20 o 
   3   7   1       46.73       61.14      3.05 o 
   4   7   1      173.83      169.65      3.28 o 
   5   7   1       39.77       39.10      2.64 o 
   6   7   1      220.53      230.98      6.01 o 
   7   7   1       13.54       12.02      2.49 o 
   8   7   1        0.43       -1.26      1.92 o 
   9   7   1        2.67        1.99      2.26 o 
  10   7   1        5.29        4.15      2.82 o 
 -10   8   1       16.03       14.58      3.25 o 
  -9   8   1        9.61        9.55      2.54 o 
  -8   8   1        1.38        1.11      1.54 o 
  -7   8   1       95.04       99.17      3.82 o 
  -6   8   1       95.85       92.85      2.60 o 
  -5   8   1      150.53      148.72      3.12 o 
  -4   8   1      498.84      532.88      7.63 o 
  -3   8   1      118.98      112.34      2.50 o 
  -2   8   1       61.09       67.82      1.52 o 
  -1   8   1        0.09        0.51      0.42 o 
   0   8   1      510.87      567.27      5.91 o 
   1   8   1      549.63      581.20      5.63 o 
   2   8   1      563.39      584.30      5.52 o 
   3   8   1        2.38        5.09      1.89 o 
   4   8   1      247.39      254.55      4.75 o 
   5   8   1       84.11       81.46      3.12 o 
   6   8   1      391.19      417.50      7.53 o 
   7   8   1       51.79       68.77      3.46 o 
   8   8   1       11.46       10.50      3.47 o 
   9   8   1        2.98        1.24      2.75 o 
  10   8   1       11.39       10.38      3.94 o 
 -10   9   1        0.78        1.58      1.81 o 
  -9   9   1       14.50       14.89      2.34 o 
  -8   9   1       14.00       17.33      2.11 o 
  -7   9   1        0.93        1.72      1.43 o 
  -6   9   1        0.27        1.54      1.50 o 
  -5   9   1       17.57       20.85      2.34 o 
  -4   9   1       89.80       88.32      3.67 o 
  -3   9   1      491.47      505.78      8.39 o 
  -2   9   1      285.58      264.75      6.96 o 
  -1   9   1       17.34       19.93      6.37 o 
   0   9   1      680.52      712.24      7.41 o 
   1   9   1      137.43      145.73      2.43 o 
   2   9   1       99.21      101.88      2.59 o 
   3   9   1      377.42      378.13      4.18 o 
   4   9   1      257.43      273.39      5.96 o 
   5   9   1       42.90       46.34      3.27 o 
   6   9   1      272.70      305.43      9.82 o 
   7   9   1       21.27       24.49      2.82 o 
   8   9   1        0.16       -0.37      1.66 o 
   9   9   1        0.12       -0.43      1.93 o 
  10   9   1        3.08        1.38      2.24 o 
  -9  10   1        2.75        2.70      1.97 o 
  -8  10   1        1.05        0.55      1.62 o 
  -7  10   1        7.83        5.81      1.77 o 
  -6  10   1       11.91        9.47      2.21 o 
  -5  10   1       60.44       60.03      2.97 o 
  -4  10   1        7.81        7.44      1.35 o 
  -3  10   1      145.75      148.35      4.43 o 
  -2  10   1        7.72        7.71      0.87 o 
  -1  10   1       20.17       19.13      2.76 o 
   0  10   1       14.62       17.07      0.83 o 
   1  10   1       11.33       12.43      1.57 o 
   2  10   1       16.45       15.40      1.95 o 
   3  10   1       59.54       56.72      2.51 o 
   4  10   1        1.03        1.04      0.77 o 
   5  10   1       10.01        6.92      2.44 o 
   6  10   1       32.93       36.52      3.75 o 
   7  10   1        4.19        5.35      2.88 o 
   8  10   1        2.36        1.83      2.43 o 
   9  10   1        0.42       -0.40      2.05 o 
  -9  11   1        1.84        1.49      2.22 o 
  -8  11   1        1.79        2.06      2.09 o 
  -7  11   1        8.38        7.50      1.58 o 
  -6  11   1       11.99       12.35      1.98 o 
  -5  11   1       36.08       37.34      1.51 o 
  -4  11   1        0.73        0.04      0.63 o 
  -3  11   1       53.09       45.17      4.51 o 
  -2  11   1        7.90        8.63      0.68 o 
  -1  11   1        0.94        1.27      1.50 o 
   0  11   1       25.65       26.72      3.35 o 
   1  11   1       32.57       31.99      3.30 o 
   2  11   1       11.11       10.77      1.02 o 
   3  11   1        4.47        5.44      2.13 o 
   4  11   1        0.96        1.47      0.76 o 
   5  11   1       15.54       15.93      1.88 o 
   6  11   1        1.78        2.93      1.15 o 
   7  11   1        3.24        2.21      2.74 o 
   8  11   1        2.12        3.14      3.07 o 
   9  11   1        4.54        3.07      3.35 o 
  -8  12   1        0.12       -0.80      1.84 o 
  -7  12   1       50.85       51.15      9.27 o 
  -6  12   1       36.24       32.38      7.53 o 
  -5  12   1       17.56       19.53      1.87 o 
  -4  12   1       59.73       59.58      6.42 o 
  -3  12   1       71.43       75.20      2.04 o 
  -2  12   1       13.64       11.48      3.15 o 
  -1  12   1       27.15       34.76      2.97 o 
   0  12   1        0.11        0.63      2.24 o 
   1  12   1       89.80       84.58      2.36 o 
   2  12   1       34.48       35.05      1.60 o 
   3  12   1        0.50        1.23      2.38 o 
   4  12   1        0.21        0.28      0.35 o 
   5  12   1        9.42        5.63      1.22 o 
   6  12   1       11.66        6.75      2.75 o 
   7  12   1       26.51       32.23      2.78 o 
   8  12   1        6.91        7.96      1.73 o 
  -8  13   1       18.51       18.25      3.19 o 
  -7  13   1        0.02       -0.97      1.44 o 
  -6  13   1        1.12        2.06      1.32 o 
  -5  13   1        0.12        0.20      0.67 o 
  -4  13   1        4.23        4.71      0.89 o 
  -3  13   1      186.12      208.85      5.43 o 
  -2  13   1      171.07      200.91      6.05 o 
  -1  13   1       22.92       28.57      3.05 o 
   0  13   1       65.68       87.79      8.35 o 
   1  13   1        3.36        4.90      2.19 o 
   2  13   1        0.08       -0.12      0.45 o 
   3  13   1       46.93       46.35      2.40 o 
   4  13   1       35.94       39.64      3.09 o 
   5  13   1        8.73        6.54      3.07 o 
   6  13   1       20.74       17.05      8.27 o 
   7  13   1        5.28        2.88      3.82 o 
  -7  14   1        5.88        5.64      4.33 o 
  -6  14   1       12.90        3.93      3.87 o 
  -5  14   1        0.42        0.87      0.88 o 
  -4  14   1       12.97       14.71      3.90 o 
  -3  14   1       97.51      104.39      5.72 o 
  -2  14   1       28.09       33.63      4.43 o 
  -1  14   1       23.85       19.27      3.80 o 
   0  14   1       15.58       13.81      4.29 o 
   1  14   1        0.01        1.51      2.08 o 
   2  14   1       11.35        9.60      4.26 o 
   3  14   1       16.18       12.06      2.39 o 
   4  14   1        0.12       -0.16      1.78 o 
   5  14   1        0.89        1.11      2.01 o 
   6  14   1        2.90        3.73      3.24 o 
   7  14   1        3.38       -0.02      3.11 o 
  -6  15   1        0.55        0.90      2.61 o 
  -5  15   1        3.72        2.92      3.04 o 
  -4  15   1        0.12       -1.20      2.08 o 
  -3  15   1       36.51       37.85      4.02 o 
  -2  15   1       23.03       28.82      3.64 o 
  -1  15   1        0.86       -0.78      2.32 o 
   0  15   1        5.17        5.96      3.39 o 
   1  15   1       12.47       15.43      3.93 o 
   2  15   1        0.07        0.53      2.73 o 
   3  15   1       23.41       28.54      3.50 o 
   4  15   1        0.09       -0.45      1.85 o 
   5  15   1       14.85       11.39      3.56 o 
   6  15   1        2.29        2.11      2.81 o 
  -5  16   1        0.02        0.11      2.18 o 
  -4  16   1        4.88        3.21      3.11 o 
  -3  16   1        1.09        1.75      2.95 o 
  -2  16   1        6.10        6.31      3.33 o 
  -1  16   1        0.28        1.25      2.56 o 
   0  16   1       15.31       18.18      3.98 o 
   1  16   1        0.18       -0.90      3.62 o 
   2  16   1       13.22       16.35      3.56 o 
   3  16   1        5.44        7.17      3.24 o 
   4  16   1        0.16       -0.77      2.55 o 
   5  16   1        3.55        1.16      3.13 o 
  -3  17   1        4.72        3.58      3.41 o 
  -2  17   1       17.37       15.66      3.44 o 
  -1  17   1        4.92        5.44      3.17 o 
   0  17   1        0.48       -0.61      1.94 o 
   1  17   1        1.43        1.61      2.80 o 
   2  17   1        1.38        1.13      2.42 o 
   3  17   1        0.15       -2.11      2.68 o 
 -11   0   2       22.44       23.91      7.09 o 
  -9   0   2        0.00       -0.48      3.48 o 
  -8   0   2        8.52        9.97      3.18 o 
  -6   0   2        0.28        0.11      1.40 o 
  -5   0   2       55.02       40.07      2.63 o 
  -4   0   2        1.45        0.54      1.67 o 
  -3   0   2      679.05      626.22      8.48 o 
  -2   0   2     1007.69     1022.63     27.03 o 
  -1   0   2       18.22       26.32      1.88 o 
   0   0   2      225.94      183.24      6.01 o 
   1   0   2     1019.64     1013.06     11.20 o 
   2   0   2      635.61      655.94      7.97 o 
   3   0   2     2945.22     3092.03     38.02 o 
   4   0   2     1218.91     1288.33     16.18 o 
   5   0   2       24.61       26.30      3.48 o 
   6   0   2       12.41       17.24      2.41 o 
   8   0   2       71.83       85.76      5.05 o 
   9   0   2       99.84      104.52      7.33 o 
  10   0   2       40.17       39.89      6.97 o 
  11   0   2        1.69        0.00      2.88 o 
 -11   1   2        0.06       -0.84      3.96 o 
 -10   1   2        7.06       10.21      5.05 o 
  -9   1   2       25.67       31.89      4.10 o 
  -8   1   2        4.91        2.96      1.87 o 
  -7   1   2       15.39       11.67      3.52 o 
  -6   1   2        2.04        2.67      1.59 o 
  -5   1   2       38.36       36.59      2.13 o 
  -4   1   2        2.81        1.70      1.31 o 
  -3   1   2       21.75       19.24      1.13 o 
  -2   1   2      935.26     1000.44     10.44 o 
  -1   1   2       16.32       14.30      0.88 o 
   0   1   2      480.62      442.43     13.70 o 
   1   1   2       75.02       70.07      1.90 o 
   2   1   2      136.19      151.22     17.48 o 
   3   1   2       43.73       47.88      1.42 o 
   4   1   2      129.77      144.18      2.75 o 
   5   1   2      146.22      124.93      3.01 o 
   6   1   2       10.27        8.55      1.69 o 
   7   1   2       42.74       45.47      6.20 o 
   8   1   2       38.71       43.66      2.87 o 
   9   1   2        4.95        3.84      3.84 o 
  10   1   2        0.76       -0.24      3.12 o 
 -10   2   2       48.02       40.66      4.59 o 
  -9   2   2       34.73       35.42      4.17 o 
  -8   2   2       86.37       83.23      3.40 o 
  -7   2   2       76.69       77.15      4.57 o 
  -6   2   2       36.03       35.72      3.39 o 
  -5   2   2      130.78      151.29      3.32 o 
  -4   2   2       16.18       27.33      1.81 o 
  -3   2   2      283.07      283.57      2.91 o 
  -2   2   2      187.80      180.33      2.22 o 
  -1   2   2      560.93      538.37      3.85 o 
   0   2   2     1414.38     1536.47     10.09 o 
   1   2   2     1662.81     1770.40     16.13 o 
   2   2   2     5521.80     6157.87     55.60 o 
   3   2   2     1803.34     1903.93     16.20 o 
   4   2   2       14.71       13.91      1.45 o 
   5   2   2        0.03        0.00      1.04 o 
   6   2   2      137.04      135.14      3.94 o 
   7   2   2        8.92       10.16      3.07 o 
   8   2   2      163.61      171.79      4.39 o 
   9   2   2       28.62       26.58      3.83 o 
  10   2   2        1.75       -0.36      3.12 o 
  11   2   2        0.46        1.34      3.22 o 
 -11   3   2        2.17        1.23      3.22 o 
 -10   3   2       12.00       11.54      3.27 o 
  -9   3   2       30.04       33.98      3.00 o 
  -8   3   2       14.63       16.26      2.58 o 
  -7   3   2      148.85      138.20      5.80 o 
  -6   3   2      192.64      183.37      4.54 o 
  -5   3   2      142.67      143.67      3.43 o 
  -4   3   2      221.48      194.67      2.93 o 
  -3   3   2      135.45      111.60      1.89 o 
  -2   3   2       58.73       57.25      1.03 o 
  -1   3   2     1758.12     1946.57     29.47 o 
   0   3   2     1289.38     1349.06     19.73 o 
   1   3   2     1358.22     1341.09     12.92 o 
   2   3   2      764.53      751.54      6.60 o 
   3   3   2        1.48        0.00      0.67 o 
   4   3   2       89.79       82.90      2.42 o 
   5   3   2      234.65      211.35      3.50 o 
   6   3   2       17.32       18.55      2.15 o 
   7   3   2       49.04       53.19      4.18 o 
   8   3   2       57.27       60.05      3.86 o 
   9   3   2        0.37       -0.34      1.58 o 
  10   3   2        4.08        2.28      2.85 o 
  11   3   2        0.07        0.24      2.02 o 
 -11   4   2       51.43       52.87      4.35 o 
 -10   4   2        4.19        7.00      2.53 o 
  -9   4   2        2.24        1.74      2.09 o 
  -8   4   2        0.85        2.05      2.39 o 
  -7   4   2       73.47       76.01      3.96 o 
  -6   4   2       91.00       82.06      3.12 o 
  -5   4   2      691.07      683.40      7.81 o 
  -4   4   2        3.29        3.35      0.96 o 
  -3   4   2      667.36      719.27      6.70 o 
  -2   4   2     1949.38     1886.24     34.31 o 
  -1   4   2      131.80      123.00      1.99 o 
   0   4   2      858.91      787.46     16.19 o 
   1   4   2        1.10        3.87      0.91 o 
   2   4   2       26.14       20.90      1.48 o 
   3   4   2     2094.05     2170.73     19.69 o 
   4   4   2     1597.88     1602.34     14.87 o 
   5   4   2       53.65       56.35      2.77 o 
   6   4   2       31.08       36.99      2.50 o 
   7   4   2       27.19       31.83      2.98 o 
   8   4   2       14.54       17.50      3.43 o 
   9   4   2       55.69       65.89      4.17 o 
  10   4   2       23.83        9.82      5.36 o 
  11   4   2        0.70       -0.89      2.47 o 
 -11   5   2       12.44        6.56      2.54 o 
 -10   5   2       19.53       20.05      3.55 o 
  -9   5   2       71.15       66.39      5.55 o 
  -8   5   2       25.01       21.62      3.57 o 
  -7   5   2       31.10       20.89      2.70 o 
  -6   5   2       11.99        8.45      2.23 o 
  -5   5   2      104.63       92.40      2.59 o 
  -4   5   2      127.33      130.35      2.41 o 
  -3   5   2      600.06      681.85      5.98 o 
  -2   5   2      272.73      281.71      2.60 o 
  -1   5   2       45.57       51.84      1.14 o 
   0   5   2      102.96      115.60      2.12 o 
   1   5   2     1631.86     1892.70     46.02 o 
   2   5   2      531.76      557.84      7.80 o 
   3   5   2     2223.74     2234.51     20.24 o 
   4   5   2      317.85      311.90      4.19 o 
   5   5   2       72.05       67.73      2.96 o 
   6   5   2       63.18       64.76      3.06 o 
   7   5   2      313.52      324.40      5.60 o 
   8   5   2      100.64      103.83      4.14 o 
   9   5   2        7.51        4.28      2.68 o 
  10   5   2        1.10       -0.04      2.48 o 
  11   5   2        2.91        3.03      2.98 o 
 -11   6   2       20.33       22.93      3.61 o 
 -10   6   2       58.64       60.78      3.77 o 
  -9   6   2        0.18       -0.23      1.35 o 
  -8   6   2       36.93       40.11      5.05 o 
  -7   6   2       23.01       22.21      2.07 o 
  -6   6   2        5.40        3.38      1.28 o 
  -5   6   2      335.76      332.98      4.49 o 
  -4   6   2      231.43      218.97      2.88 o 
  -3   6   2     1416.32     1468.78     11.70 o 
  -2   6   2     1000.72     1039.92      7.95 o 
  -1   6   2      146.47      158.29      1.76 o 
   0   6   2      252.55      254.46      4.25 o 
   1   6   2        0.14        0.04      0.29 o 
   2   6   2      672.79      759.71      9.28 o 
   3   6   2     2625.64     2627.07     28.59 o 
   4   6   2      438.36      469.12      5.56 o 
   5   6   2      173.62      173.81      3.81 o 
   6   6   2      121.90      130.78      3.66 o 
   7   6   2       55.35       58.17      3.37 o 
   8   6   2      115.42      126.89      4.48 o 
   9   6   2       36.41       44.22      3.16 o 
  10   6   2        5.57        0.97      1.93 o 
 -10   7   2        1.23        0.84      2.01 o 
  -9   7   2       51.84       59.41      3.80 o 
  -8   7   2        0.01        0.12      1.61 o 
  -7   7   2       99.38      108.50      3.42 o 
  -6   7   2       23.46       33.18      2.13 o 
  -5   7   2       12.86       14.98      2.29 o 
  -4   7   2       17.50       14.89      1.38 o 
  -3   7   2       25.71       19.32      1.77 o 
  -2   7   2      153.52      124.59      2.01 o 
  -1   7   2      433.11      429.39      3.99 o 
   0   7   2      548.88      554.19      6.04 o 
   1   7   2      155.20      179.39      2.29 o 
   2   7   2      472.15      480.00      6.81 o 
   3   7   2       85.15       78.76      3.23 o 
   4   7   2       53.17       51.51      3.17 o 
   5   7   2       93.78      104.55      3.05 o 
   6   7   2       86.55       94.06      3.70 o 
   7   7   2       77.70       91.83      4.80 o 
   8   7   2       62.33       72.89      4.02 o 
   9   7   2        0.23       -0.34      1.89 o 
  10   7   2        0.06       -0.90      2.00 o 
 -10   8   2        0.14        1.18      1.92 o 
  -9   8   2        8.99        7.87      2.23 o 
  -8   8   2        0.06        1.25      1.77 o 
  -7   8   2        2.63        1.92      1.38 o 
  -6   8   2       34.63       39.46      2.47 o 
  -5   8   2      151.85      145.93      3.25 o 
  -4   8   2       11.22       12.36      1.57 o 
  -3   8   2       66.53       72.76      1.48 o 
  -2   8   2      343.86      329.04      3.18 o 
  -1   8   2       14.95       18.56      0.72 o 
   0   8   2      161.65      146.01      2.55 o 
   1   8   2        4.69        2.13      0.87 o 
   2   8   2       47.70       69.68      2.98 o 
   3   8   2      141.01      143.39      3.81 o 
   4   8   2      192.26      211.03      5.36 o 
   5   8   2       65.96       70.50      4.34 o 
   6   8   2        0.01        0.90      1.77 o 
   7   8   2        6.58        7.52      2.29 o 
   8   8   2        3.84        2.00      1.82 o 
   9   8   2        7.08        4.65      2.38 o 
  10   8   2        1.68        0.85      2.15 o 
 -10   9   2        0.28       -0.28      1.70 o 
  -9   9   2        3.53        2.40      1.78 o 
  -8   9   2        0.73        0.73      1.75 o 
  -7   9   2        4.13        5.04      2.16 o 
  -6   9   2        4.17        3.30      1.46 o 
  -5   9   2      160.82      155.64      3.92 o 
  -4   9   2       42.58       48.87      2.54 o 
  -3   9   2       21.25       20.10      1.16 o 
  -2   9   2      115.44      119.67      1.58 o 
  -1   9   2        0.70       -0.06      0.65 o 
   0   9   2       94.02      106.30      2.63 o 
   1   9   2        6.36       13.45      1.34 o 
   2   9   2        0.03        0.12      0.35 o 
   3   9   2       19.39       18.36      2.61 o 
   4   9   2      180.89      181.26      5.50 o 
   5   9   2       45.36       54.89      3.66 o 
   6   9   2       27.72       26.90      3.92 o 
   7   9   2       19.78       18.17      2.81 o 
   8   9   2        2.83        1.26      2.08 o 
   9   9   2        3.36        3.19      3.13 o 
  -9  10   2        4.63        5.95      2.25 o 
  -8  10   2        4.58        6.22      1.65 o 
  -7  10   2        2.89        2.83      1.82 o 
  -6  10   2       38.41       41.62      2.12 o 
  -5  10   2      114.91      120.63      4.82 o 
  -4  10   2        0.01        0.01      0.53 o 
  -3  10   2      121.80      125.89      3.47 o 
  -2  10   2      212.12      216.97      5.42 o 
  -1  10   2       20.00       23.77      1.42 o 
   0  10   2       48.83       44.93      1.90 o 
   1  10   2       15.40       16.33      1.42 o 
   2  10   2       23.48       26.17      2.41 o 
   3  10   2      200.13      224.70      5.18 o 
   4  10   2      137.23      153.43      4.36 o 
   5  10   2        0.40        0.79      1.93 o 
   6  10   2        0.40        0.37      1.96 o 
   7  10   2        2.22        0.21      1.78 o 
   8  10   2        6.21        9.40      3.89 o 
   9  10   2       15.88       12.23      4.22 o 
  -9  11   2        0.00       -1.88      2.33 o 
  -8  11   2        2.51        1.75      1.51 o 
  -7  11   2       37.62       32.62      7.09 o 
  -6  11   2       21.21       17.48      4.77 o 
  -5  11   2        0.89        0.84      0.82 o 
  -4  11   2        1.05        0.31      0.76 o 
  -3  11   2        7.67        8.64      0.94 o 
  -2  11   2       49.91       50.78      1.95 o 
  -1  11   2      142.61      146.33      6.34 o 
   0  11   2       68.04       71.49      2.00 o 
   1  11   2        4.05        4.85      1.15 o 
   2  11   2        7.41        8.96      1.23 o 
   3  11   2        0.01        0.38      1.50 o 
   4  11   2        1.59        0.42      0.46 o 
   5  11   2       43.57       53.37      4.62 o 
   6  11   2       12.89       11.79      3.13 o 
   7  11   2       10.00       12.84      4.01 o 
   8  11   2        7.82        7.92      3.45 o 
   9  11   2        2.40        2.89      2.94 o 
  -8  12   2        6.28        4.62      2.36 o 
  -7  12   2        2.59        1.88      1.43 o 
  -6  12   2        1.16        1.14      1.06 o 
  -5  12   2        6.02        8.28      1.30 o 
  -4  12   2       10.62        9.66      1.12 o 
  -3  12   2        8.86        8.27      1.00 o 
  -2  12   2       91.48      105.17      4.15 o 
  -1  12   2       22.76       31.80      3.54 o 
   0  12   2        2.75        2.35      0.92 o 
   1  12   2        7.19        5.09      1.25 o 
   2  12   2        0.05       -0.06      0.84 o 
   3  12   2       10.30        9.63      1.09 o 
   4  12   2        6.43        3.48      0.63 o 
   5  12   2        0.39        0.30      0.94 o 
   6  12   2        3.30        0.68      1.40 o 
   7  12   2        8.25        5.76      4.45 o 
   8  12   2        0.60        0.64      2.47 o 
  -7  13   2        4.99        5.00      1.40 o 
  -6  13   2       11.27        9.44      1.87 o 
  -5  13   2        0.33        0.10      0.87 o 
  -4  13   2       65.29       63.52      3.97 o 
  -3  13   2       41.38       52.07      4.13 o 
  -2  13   2       32.75       41.81      3.10 o 
  -1  13   2      105.10      116.24      5.31 o 
   0  13   2        7.16        5.43      4.89 o 
   1  13   2       16.20       15.65      1.09 o 
   2  13   2       48.71       48.79      3.00 o 
   3  13   2        8.71       10.27      1.40 o 
   4  13   2       32.13       38.25      3.65 o 
   5  13   2       14.41       18.65      6.14 o 
   6  13   2       10.90        8.08      3.87 o 
   7  13   2        9.17        7.38      3.50 o 
  -7  14   2        1.64       -0.12      1.51 o 
  -6  14   2        4.47        3.02      3.09 o 
  -5  14   2       21.13       20.19      4.84 o 
  -4  14   2        5.52        2.20      2.59 o 
  -3  14   2       32.24       27.62     10.63 o 
  -2  14   2       23.31       22.95      7.79 o 
  -1  14   2        2.36        2.20      2.39 o 
   0  14   2        3.80        4.53      3.01 o 
   1  14   2       42.47       43.17      3.63 o 
   2  14   2        0.97        1.07      0.92 o 
   3  14   2       32.26       31.73      7.30 o 
   4  14   2       21.11       25.58      4.10 o 
   5  14   2        4.53        2.23      2.42 o 
   6  14   2        0.80        2.20      2.79 o 
  -6  15   2       13.03       11.96      3.59 o 
  -5  15   2        1.73        0.16      2.47 o 
  -4  15   2        0.89        0.65      2.18 o 
  -3  15   2        0.93        0.26      2.45 o 
  -2  15   2        5.56        5.17      2.73 o 
  -1  15   2       93.96      118.08      4.58 o 
   0  15   2       49.39       70.71      6.67 o 
   1  15   2        0.03       -0.25      2.36 o 
   2  15   2        4.21        3.46      2.84 o 
   3  15   2        1.01        0.34      1.96 o 
   4  15   2        0.68        0.28      1.80 o 
   5  15   2        1.37        1.83      2.71 o 
  -4  16   2        0.32        0.54      2.67 o 
  -3  16   2        4.04        3.31      4.27 o 
  -2  16   2       24.36       19.55      5.94 o 
  -1  16   2       18.79       16.70      4.33 o 
   0  16   2        3.34        3.24      3.24 o 
   1  16   2       11.44        9.06      6.91 o 
   2  16   2        0.14        0.54      2.28 o 
   3  16   2        0.00       -0.75      2.36 o 
   4  16   2        0.00        0.39      2.68 o 
  -2  17   2        5.51        4.60      3.38 o 
  -1  17   2       56.21       72.71      6.27 o 
   0  17   2       12.86       12.41      5.26 o 
   1  17   2        5.73        5.16      2.85 o 
   2  17   2        6.66        3.24      2.79 o 
 -11   1   3        4.50        3.04      2.84 o 
 -10   1   3        0.88        0.96      3.00 o 
  -9   1   3       33.79       24.15      5.29 o 
  -8   1   3        0.35        0.06      1.24 o 
  -7   1   3       81.78       85.40      3.63 o 
  -6   1   3       23.15       24.09      1.93 o 
  -5   1   3      252.12      221.24      2.59 o 
  -4   1   3        4.39        2.61      0.89 o 
  -3   1   3      174.34      182.42      2.12 o 
  -2   1   3      533.10      474.01      4.09 o 
  -1   1   3      336.81      330.31      2.07 o 
   0   1   3      494.72      516.36      3.88 o 
   1   1   3      450.42      464.15      7.20 o 
   2   1   3      376.91      352.87      3.52 o 
   3   1   3      276.92      210.38      2.86 o 
   4   1   3      932.96      923.41      8.52 o 
   5   1   3        8.21       10.16      1.40 o 
   6   1   3       95.27      101.06      3.36 o 
   7   1   3       23.14       17.17      2.22 o 
   8   1   3       29.13       29.32      6.43 o 
   9   1   3        9.06        8.02      3.62 o 
  10   1   3       27.88       13.26     11.83 o 
 -11   2   3        0.15       -0.41      2.80 o 
 -10   2   3       42.11       13.97      7.89 o 
  -9   2   3      356.97      366.42      7.26 o 
  -8   2   3       44.66       50.12      3.37 o 
  -7   2   3      129.75      117.20      9.12 o 
  -6   2   3       85.17       87.05      2.99 o 
  -5   2   3      110.86      127.57      3.31 o 
  -4   2   3      485.76      447.40      4.86 o 
  -3   2   3     2526.15     2785.14     52.64 o 
  -2   2   3        7.71        4.40      0.57 o 
  -1   2   3      606.47      608.94      4.28 o 
   0   2   3     1274.98     1366.59     28.09 o 
   1   2   3        3.54        1.53      0.49 o 
   2   2   3       54.43       40.94      1.29 o 
   3   2   3      505.42      522.28      5.23 o 
   4   2   3      382.44      399.32      8.39 o 
   5   2   3      481.04      466.22      5.71 o 
   6   2   3       70.37       74.58      4.40 o 
   7   2   3      129.98      146.59      3.89 o 
   8   2   3        1.82        1.93      2.23 o 
   9   2   3       83.03       95.73      4.82 o 
  10   2   3       34.35       28.99     19.58 o 
  11   2   3       13.87       10.42      4.65 o 
 -11   3   3        0.01        1.97      3.12 o 
 -10   3   3        1.33        0.73      1.60 o 
  -9   3   3       82.54       91.70      3.44 o 
  -8   3   3        3.26        2.92      1.78 o 
  -7   3   3      191.17      192.24      4.16 o 
  -6   3   3        0.98        0.45      1.08 o 
  -5   3   3        2.38        1.02      0.82 o 
  -4   3   3      176.96      191.63      2.50 o 
  -3   3   3     1423.72     1568.73     11.10 o 
  -2   3   3        1.19        0.23      0.22 o 
  -1   3   3      187.27      194.41      1.79 o 
   0   3   3       35.93       40.35      0.86 o 
   1   3   3      622.50      598.12      4.50 o 
   2   3   3      190.96      175.98      2.12 o 
   3   3   3      546.75      567.30      5.16 o 
   4   3   3       19.56       22.14      1.60 o 
   5   3   3       30.62       37.55      2.24 o 
   6   3   3       36.79       43.80      2.91 o 
   7   3   3      183.97      188.37      4.32 o 
   8   3   3        0.16       -0.26      1.38 o 
   9   3   3       96.22       99.57      8.27 o 
  10   3   3        4.53        1.02      2.32 o 
  11   3   3        0.59       -0.51      2.91 o 
 -11   4   3        0.52        0.05      1.81 o 
 -10   4   3        0.03       -1.54      1.74 o 
  -9   4   3       93.49      100.29      3.63 o 
  -8   4   3      152.72      158.31      3.89 o 
  -7   4   3       50.49       58.24      2.68 o 
  -6   4   3       89.67       89.79      2.84 o 
  -5   4   3        0.37        0.44      0.80 o 
  -4   4   3       87.00      101.60      1.66 o 
  -3   4   3      368.42      358.28      3.41 o 
  -2   4   3      136.21      144.69      1.86 o 
  -1   4   3      666.03      703.93      4.99 o 
   0   4   3        0.21       34.12      4.87 o 
   1   4   3      178.75      173.08      3.40 o 
   2   4   3      329.20      363.50      4.65 o 
   3   4   3      158.37      207.17      3.00 o 
   4   4   3      908.97      977.72      9.33 o 
   5   4   3      152.86      159.48      3.32 o 
   6   4   3        4.77        3.09      2.33 o 
   7   4   3       36.07       41.17      2.70 o 
   8   4   3       14.18       12.59      2.34 o 
   9   4   3       37.31       38.69      5.17 o 
  10   4   3       17.75        7.41      4.32 o 
  11   4   3        1.51        1.39      2.62 o 
 -11   5   3        7.34       11.85      3.02 o 
 -10   5   3        2.49        0.91      2.08 o 
  -9   5   3       12.16       10.30      2.19 o 
  -8   5   3       80.84       76.88      3.11 o 
  -7   5   3      112.84      112.16      3.20 o 
  -6   5   3      136.28      123.20      2.93 o 
  -5   5   3      423.44      431.18      4.46 o 
  -4   5   3       82.08      106.37      1.92 o 
  -3   5   3      348.42      360.04      3.29 o 
  -2   5   3       67.07       41.95      1.04 o 
  -1   5   3       10.68       15.11      0.72 o 
   0   5   3      367.16      318.64      3.42 o 
   1   5   3      332.69      324.04      2.77 o 
   2   5   3        5.54        1.19      1.10 o 
   3   5   3      309.30      317.88      4.43 o 
   4   5   3        1.74        0.32      0.82 o 
   5   5   3       60.08       66.39      2.33 o 
   6   5   3        0.03       -0.20      1.69 o 
   7   5   3       14.28       15.26      2.47 o 
   8   5   3        7.48        4.79      1.87 o 
   9   5   3       12.80       11.53      3.37 o 
  10   5   3        0.94       -0.65      1.85 o 
 -10   6   3       68.63       61.11      4.19 o 
  -9   6   3       66.46       75.41      3.94 o 
  -8   6   3       31.42       30.47      2.59 o 
  -7   6   3       23.75       22.64      2.04 o 
  -6   6   3       41.15       53.45      3.00 o 
  -5   6   3        0.25        0.45      0.87 o 
  -4   6   3      862.78      800.54     10.06 o 
  -3   6   3      372.69      362.97      3.47 o 
  -2   6   3       71.64       63.97      1.25 o 
  -1   6   3      337.43      329.24      2.50 o 
   0   6   3       52.14       47.80      1.53 o 
   1   6   3      126.17      150.55      2.21 o 
   2   6   3       19.89       30.09      1.67 o 
   3   6   3        0.61       -0.68      0.97 o 
   4   6   3        3.66        2.61      1.14 o 
   5   6   3      266.28      265.96      5.04 o 
   6   6   3        3.25        2.50      1.86 o 
   7   6   3       26.30       27.57      2.78 o 
   8   6   3       30.78       29.98      2.78 o 
   9   6   3        1.19        1.25      2.28 o 
  10   6   3        0.78        1.29      2.27 o 
 -10   7   3        7.85        9.37      2.91 o 
  -9   7   3       16.60       12.47      2.53 o 
  -8   7   3        0.00        1.06      1.88 o 
  -7   7   3       35.15       24.36      2.26 o 
  -6   7   3        4.39        2.16      1.17 o 
  -5   7   3       16.01       13.67      1.19 o 
  -4   7   3       43.19       48.67      1.43 o 
  -3   7   3       74.23       69.95      1.68 o 
  -2   7   3      141.47      145.60      2.16 o 
  -1   7   3      570.03      595.15      4.49 o 
   0   7   3       50.84       56.09      1.82 o 
   1   7   3       80.25       69.42      3.71 o 
   2   7   3        9.45       10.33      0.89 o 
   3   7   3       37.08       49.87      2.01 o 
   4   7   3       18.39       18.76      2.46 o 
   5   7   3      243.56      226.38      4.61 o 
   6   7   3       30.39       31.34      2.80 o 
   7   7   3        0.06        1.26      1.77 o 
   8   7   3        6.48        6.70      2.29 o 
   9   7   3        7.09        3.51      2.31 o 
  10   7   3        0.91        4.69      3.00 o 
 -10   8   3        3.30        1.80      1.74 o 
  -9   8   3       35.37       47.94      3.01 o 
  -8   8   3       22.69       26.25      2.53 o 
  -7   8   3        3.55        0.71      1.12 o 
  -6   8   3       17.27       17.45      1.55 o 
  -5   8   3        6.19        5.26      1.03 o 
  -4   8   3      105.27      110.99      2.01 o 
  -3   8   3      416.64      406.83      3.94 o 
  -2   8   3        1.69        1.94      0.68 o 
  -1   8   3      974.66     1023.54     11.36 o 
   0   8   3      340.23      341.52      6.64 o 
   1   8   3       77.86       64.66      1.49 o 
   2   8   3      177.44      165.61      2.72 o 
   3   8   3      116.82      118.91      3.73 o 
   4   8   3      138.32      143.25      4.60 o 
   5   8   3      665.01      676.90     11.40 o 
   6   8   3       57.71       64.13      3.37 o 
   7   8   3       13.65       11.60      2.47 o 
   8   8   3        1.59        0.58      1.75 o 
   9   8   3        0.04       -0.07      1.51 o 
  10   8   3        7.00        5.28      2.68 o 
  -9   9   3        0.04        0.05      0.99 o 
  -8   9   3       35.88       31.17      3.65 o 
  -7   9   3       41.94       41.27      1.91 o 
  -6   9   3       30.52       33.79      2.09 o 
  -5   9   3      157.68      155.22      3.64 o 
  -4   9   3      112.31      109.10      3.02 o 
  -3   9   3        0.09       -0.51      0.63 o 
  -2   9   3       22.33       21.48      1.05 o 
  -1   9   3        2.58        3.85      1.21 o 
   0   9   3       68.24       59.30      2.34 o 
   1   9   3      229.89      229.20      2.81 o 
   2   9   3       21.94       23.03      0.98 o 
   3   9   3       55.72       63.35      2.70 o 
   4   9   3        7.99        3.85      2.42 o 
   5   9   3       21.49       18.37      2.82 o 
   6   9   3        7.78       14.81      3.31 o 
   7   9   3       22.41       26.64      3.42 o 
   8   9   3        3.48        3.20      1.94 o 
   9   9   3       11.72        9.39      3.24 o 
  -9  10   3        4.82        2.39      1.49 o 
  -8  10   3        2.13        1.44      1.23 o 
  -7  10   3        6.84        6.06      1.74 o 
  -6  10   3        8.27        8.60      1.69 o 
  -5  10   3        0.19        0.58      0.96 o 
  -4  10   3        0.18       -0.11      0.66 o 
  -3  10   3       29.65       28.54      1.15 o 
  -2  10   3       53.52       58.62      2.37 o 
  -1  10   3        2.71        3.05      1.42 o 
   0  10   3       29.25       34.11      1.87 o 
   1  10   3        0.60        0.85      1.18 o 
   2  10   3        9.30       13.27      0.66 o 
   3  10   3        1.16        2.56      0.74 o 
   4  10   3       50.88       58.49      4.92 o 
   5  10   3        0.06        0.43      1.84 o 
   6  10   3       35.94       46.68      3.74 o 
   7  10   3        0.90        2.35      2.42 o 
   8  10   3       12.92       16.44      5.27 o 
   9  10   3        0.61        2.27      4.41 o 
  -8  11   3        2.84        2.58      1.36 o 
  -7  11   3        1.46        3.55      2.27 o 
  -6  11   3        0.92        0.70      1.03 o 
  -5  11   3        2.22        3.00      1.40 o 
  -4  11   3        8.41        8.81      0.89 o 
  -3  11   3       52.60       50.03      2.42 o 
  -2  11   3       66.89       68.08      3.15 o 
  -1  11   3       16.14       16.39      1.81 o 
   0  11   3        0.11        0.64      1.21 o 
   1  11   3       60.28       58.73      2.04 o 
   2  11   3        2.99        2.81      0.94 o 
   3  11   3       42.80       37.48      3.07 o 
   4  11   3       11.96       11.40      1.30 o 
   5  11   3        2.00        0.04      2.18 o 
   6  11   3        1.82        2.55      2.53 o 
   7  11   3        2.31        2.09      2.29 o 
   8  11   3        3.88        3.68      3.03 o 
  -8  12   3        1.50        1.85      1.77 o 
  -7  12   3        1.92        3.28      1.36 o 
  -6  12   3        0.13        1.08      1.32 o 
  -5  12   3       28.16       25.36      3.54 o 
  -4  12   3       48.82       53.95      1.91 o 
  -3  12   3       34.34       32.77      2.70 o 
  -2  12   3        3.55        6.01      1.96 o 
  -1  12   3      180.43      194.99      3.90 o 
   0  12   3       75.41       84.53      4.77 o 
   1  12   3       17.12       15.74      1.62 o 
   2  12   3      107.72      109.79      4.29 o 
   3  12   3       59.01       64.57      3.25 o 
   4  12   3       12.84       10.71      0.79 o 
   5  12   3       86.30       97.06      4.70 o 
   6  12   3       32.03       28.46     13.40 o 
   7  12   3        2.12        2.75      2.81 o 
   8  12   3        2.63        0.59      2.29 o 
  -7  13   3        2.76        2.00      1.57 o 
  -6  13   3        8.20        5.85      1.88 o 
  -5  13   3      119.37      121.00      5.31 o 
  -4  13   3       31.88       32.35      1.75 o 
  -3  13   3        0.38        0.98      0.58 o 
  -2  13   3        0.84       -0.83      2.35 o 
  -1  13   3        0.03        0.43      1.45 o 
   0  13   3       32.09       37.78      2.34 o 
   1  13   3      112.95      116.32      3.34 o 
   2  13   3       41.31       44.06      2.37 o 
   3  13   3        4.23        2.99      1.34 o 
   4  13   3        4.95        6.90      2.02 o 
   5  13   3       13.63        8.16      4.73 o 
   6  13   3        8.02        7.14      3.64 o 
   7  13   3        0.00        0.44      3.53 o 
  -6  14   3        5.81        3.35      2.99 o 
  -5  14   3       16.77       11.02      6.09 o 
  -4  14   3       23.08       24.58      5.95 o 
  -3  14   3        0.31        0.25      2.31 o 
  -2  14   3        7.39        2.92      2.78 o 
  -1  14   3       41.44       47.52      3.08 o 
   0  14   3       16.48        3.46      4.44 o 
   1  14   3       11.25       10.87      2.43 o 
   2  14   3        8.24        5.39      1.36 o 
   3  14   3        2.22        1.89      0.90 o 
   4  14   3        3.61        2.79      1.06 o 
   5  14   3        0.23        0.36      1.95 o 
   6  14   3        0.04        1.09      2.59 o 
  -5  15   3       17.59        9.64      6.78 o 
  -4  15   3        8.05        1.94      2.26 o 
  -3  15   3       14.31        4.18      4.75 o 
  -2  15   3       19.32       10.31      9.11 o 
  -1  15   3        0.15        0.45      2.83 o 
   0  15   3       31.72        0.17      2.97 o 
   1  15   3       32.68       39.87      4.20 o 
   2  15   3        0.12        0.70      2.00 o 
   3  15   3        9.52        4.20      3.40 o 
   4  15   3        3.63        5.39      3.52 o 
   5  15   3        0.97        1.24      1.41 o 
  -4  16   3        2.91        1.81      2.51 o 
  -3  16   3        3.26        4.43      4.33 o 
  -2  16   3        6.47        1.81      3.05 o 
  -1  16   3       12.61        0.20      2.54 o 
   0  16   3        3.12        1.56      2.58 o 
   1  16   3        6.99        5.35      4.51 o 
   2  16   3        1.97        1.60      3.08 o 
   3  16   3        1.93        4.45      3.04 o 
   4  16   3        0.03       -2.55      2.72 o 
  -1  17   3        0.02        0.04      1.70 o 
   0  17   3       10.41        7.16      6.25 o 
   1  17   3       24.85       21.07     14.72 o 
 -11   0   4       23.23       30.28     10.45 o 
 -10   0   4        0.39       -0.51      2.29 o 
  -9   0   4        7.95       12.92      3.49 o 
  -8   0   4      685.60      713.75     11.55 o 
  -7   0   4     2614.88     2664.32     61.27 o 
  -6   0   4       75.22       80.52      3.39 o 
  -5   0   4     1565.52     1496.99     17.82 o 
  -4   0   4      255.55      229.87      3.51 o 
  -3   0   4        5.63       11.16      2.12 o 
  -2   0   4     5716.22     6936.05     64.82 o 
  -1   0   4     6329.11     7859.98     83.33 o 
   0   0   4      312.51      368.53      5.28 o 
   1   0   4     1853.22     1962.14    117.98 o 
   2   0   4      100.31       87.74      2.52 o 
   3   0   4      970.22      922.89     10.53 o 
   4   0   4       24.68       30.71      3.54 o 
   5   0   4      502.16      554.67      8.06 o 
   6   0   4       97.81      103.93      4.20 o 
   7   0   4       96.34       99.27      4.09 o 
   8   0   4       32.49       37.38      3.94 o 
   9   0   4      106.89      120.14      8.05 o 
  11   0   4       52.97       56.59      6.97 o 
 -11   1   4        7.67       10.35      3.46 o 
 -10   1   4        0.25        3.58      2.69 o 
  -9   1   4        0.41       -0.05      1.96 o 
  -8   1   4        3.84        3.04      1.60 o 
  -7   1   4        2.25        1.79      2.81 o 
  -6   1   4      145.04      141.00      2.69 o 
  -5   1   4      237.26      220.65      2.70 o 
  -4   1   4      375.10      350.50      3.36 o 
  -3   1   4       99.61       79.64      2.33 o 
  -2   1   4       50.64       57.49      1.44 o 
  -1   1   4        0.08        1.05      0.44 o 
   0   1   4     1001.30     1014.29     13.54 o 
   1   1   4        1.01        0.67      0.30 o 
   2   1   4      762.57      739.47      5.92 o 
   3   1   4      225.70      244.94      2.97 o 
   4   1   4        8.96        4.84      1.14 o 
   5   1   4      172.14      156.28      3.26 o 
   6   1   4       21.50       25.98      1.93 o 
   7   1   4       16.54       19.75      1.90 o 
   8   1   4        4.09        3.84      2.08 o 
   9   1   4        9.89       10.06      3.04 o 
  10   1   4        0.27       -3.42      3.42 o 
 -11   2   4        0.19        2.28      2.38 o 
 -10   2   4        4.00        3.29      2.34 o 
  -9   2   4        1.12        1.67      1.66 o 
  -8   2   4       18.57       16.26      1.86 o 
  -7   2   4       51.30       55.01      2.70 o 
  -6   2   4        9.79        7.49      1.50 o 
  -5   2   4       21.95       17.45      1.51 o 
  -4   2   4       23.35       23.80      1.04 o 
  -3   2   4      118.67      116.13      1.99 o 
  -2   2   4       38.31       34.58      1.03 o 
  -1   2   4       96.54      103.06      1.26 o 
   0   2   4       11.89       11.75      0.92 o 
   1   2   4       57.63       52.20      0.97 o 
   2   2   4       20.42       17.82      0.94 o 
   3   2   4        2.28        1.84      0.85 o 
   4   2   4        2.48        3.05      1.19 o 
   5   2   4        9.99       12.64      1.36 o 
   6   2   4        0.51        1.31      1.26 o 
   7   2   4       12.27       12.54      1.80 o 
   8   2   4        4.01        0.99      2.27 o 
   9   2   4        5.71        5.43      2.71 o 
  10   2   4        1.18       -0.98      2.08 o 
 -11   3   4       11.53       13.99      2.59 o 
 -10   3   4        1.31       -0.37      1.64 o 
  -9   3   4       10.70       14.70      2.00 o 
  -8   3   4      161.61      154.11      3.64 o 
  -7   3   4       30.20       29.47      2.09 o 
  -6   3   4        0.52        1.11      1.06 o 
  -5   3   4      233.50      232.38      3.18 o 
  -4   3   4      132.37      130.85      1.99 o 
  -3   3   4      244.39      219.38      2.67 o 
  -2   3   4      520.87      602.11      4.44 o 
  -1   3   4      402.23      358.50      2.67 o 
   0   3   4      128.00      120.23      1.23 o 
   1   3   4       12.53       14.10      0.63 o 
   2   3   4       26.86       18.32      1.44 o 
   3   3   4      351.52      328.19      3.49 o 
   4   3   4       67.77       86.34      2.27 o 
   5   3   4      229.76      218.37      3.37 o 
   6   3   4       26.12       30.09      2.25 o 
   7   3   4        5.15        7.33      1.77 o 
   8   3   4        2.54        1.64      2.20 o 
   9   3   4       22.67       23.11      4.04 o 
  10   3   4        9.31        4.80      2.47 o 
 -10   4   4        7.38        8.86      2.03 o 
  -9   4   4       33.44       31.69      2.40 o 
  -8   4   4      363.33      376.31      6.02 o 
  -7   4   4      231.27      239.88      4.15 o 
  -6   4   4        8.85        7.39      1.35 o 
  -5   4   4      104.59      104.16      2.20 o 
  -4   4   4      271.48      267.45      2.79 o 
  -3   4   4       22.77       24.65      1.01 o 
  -2   4   4     2408.90     2454.06     16.05 o 
  -1   4   4      560.91      539.28      8.50 o 
   0   4   4       79.75       61.25      1.22 o 
   1   4   4       61.13       55.62      1.10 o 
   2   4   4       55.35       37.26      1.50 o 
   3   4   4        3.45        2.90      1.11 o 
   4   4   4        9.05        5.71      1.04 o 
   5   4   4       30.77       30.47      2.08 o 
   6   4   4       86.56       95.51      2.94 o 
   7   4   4       22.94       23.66      2.22 o 
   8   4   4        9.94        6.67      2.16 o 
   9   4   4        3.88        2.00      2.86 o 
  10   4   4        3.96       -1.01      2.49 o 
 -10   5   4        2.55        3.52      1.89 o 
  -9   5   4        3.12        2.53      1.69 o 
  -8   5   4        7.03        6.66      1.87 o 
  -7   5   4        0.27        0.81      1.21 o 
  -6   5   4        4.89        5.49      1.39 o 
  -5   5   4        2.51        0.60      0.87 o 
  -4   5   4        8.70        8.69      0.98 o 
  -3   5   4      181.77      183.78      2.09 o 
  -2   5   4      250.11      263.49      2.55 o 
  -1   5   4       59.87       70.88      1.32 o 
   0   5   4       43.34       34.55      2.07 o 
   1   5   4        1.04        0.13      0.36 o 
   2   5   4        1.18        1.63      0.64 o 
   3   5   4       75.91       68.50      2.72 o 
   4   5   4       26.63       28.00      1.48 o 
   5   5   4        8.44        7.92      1.56 o 
   6   5   4       12.57       13.39      1.90 o 
   7   5   4        0.81        1.26      1.47 o 
   8   5   4        1.07        0.75      1.72 o 
   9   5   4        0.02       -1.41      2.31 o 
  10   5   4        1.64        0.35      2.36 o 
 -10   6   4        0.38        1.91      1.64 o 
  -9   6   4        1.00        0.13      1.13 o 
  -8   6   4       18.71       16.81      2.38 o 
  -7   6   4      122.61      127.22      3.21 o 
  -6   6   4       35.18       35.97      1.74 o 
  -5   6   4       38.54       36.57      1.55 o 
  -4   6   4        0.08        0.33      0.69 o 
  -3   6   4       97.66       96.70      1.60 o 
  -2   6   4      176.86      178.26      2.19 o 
  -1   6   4      144.00      130.11      1.49 o 
   0   6   4       64.70       73.19      1.64 o 
   1   6   4      459.67      471.03      3.92 o 
   2   6   4        4.91        8.32      0.70 o 
   3   6   4       79.48       73.23      2.52 o 
   4   6   4       32.52       34.19      2.08 o 
   5   6   4        0.38        0.86      1.08 o 
   6   6   4       94.67      105.95      3.12 o 
   7   6   4       76.02       82.18      4.55 o 
   8   6   4        0.12       -0.73      1.80 o 
   9   6   4        1.49       -2.38      2.38 o 
  10   6   4        0.63        2.15      2.30 o 
 -10   7   4        9.26        4.04      2.25 o 
  -9   7   4        5.55        2.62      2.02 o 
  -8   7   4        5.59        4.99      1.87 o 
  -7   7   4       71.13       68.89      2.61 o 
  -6   7   4      294.79      292.00      4.40 o 
  -5   7   4       10.63        9.57      1.42 o 
  -4   7   4      204.91      194.14      4.01 o 
  -3   7   4      248.93      248.42      3.01 o 
  -2   7   4       21.23       22.96      1.06 o 
  -1   7   4       57.60       57.37      1.68 o 
   0   7   4      162.88      142.08      2.57 o 
   1   7   4        3.87        6.02      0.65 o 
   2   7   4      199.92      191.77      1.96 o 
   3   7   4       94.60       99.43      2.72 o 
   4   7   4       12.59       19.65      2.00 o 
   5   7   4        3.14        4.23      1.90 o 
   6   7   4        0.95        1.37      1.74 o 
   7   7   4        1.47        3.70      2.34 o 
   8   7   4       13.51       13.69      4.89 o 
   9   7   4        0.53        0.63      1.78 o 
  -9   8   4        6.65        3.35      1.81 o 
  -8   8   4       12.84        9.80      1.79 o 
  -7   8   4        4.07        3.66      1.31 o 
  -6   8   4       29.72       27.00      1.75 o 
  -5   8   4        8.07        7.93      1.29 o 
  -4   8   4       36.74       38.05      1.87 o 
  -3   8   4        0.27        1.22      0.69 o 
  -2   8   4        1.04        1.41      0.62 o 
  -1   8   4      210.54      193.97      2.55 o 
   0   8   4       45.68       55.38      1.32 o 
   1   8   4       47.02       47.66      1.27 o 
   2   8   4        8.09       13.64      0.81 o 
   3   8   4        0.10       -0.20      0.90 o 
   4   8   4        0.67        0.69      1.27 o 
   5   8   4       52.13       45.62      3.05 o 
   6   8   4       14.55       12.35      2.55 o 
   7   8   4       26.97       30.41      3.28 o 
   8   8   4        9.23        7.96      2.93 o 
   9   8   4        1.85        1.59      2.31 o 
  -9   9   4        2.52        0.77      1.34 o 
  -8   9   4        9.96        8.51      2.05 o 
  -7   9   4       16.79       19.26      1.62 o 
  -6   9   4       18.61       19.28      2.00 o 
  -5   9   4        0.18       -0.36      0.78 o 
  -4   9   4       43.64       41.22      1.73 o 
  -3   9   4        1.08        0.97      0.95 o 
  -2   9   4        1.51        1.48      0.60 o 
  -1   9   4      187.97      186.79      4.24 o 
   0   9   4       49.52       38.33      8.27 o 
   1   9   4        1.73        2.26      0.78 o 
   2   9   4       15.29       17.99      1.16 o 
   3   9   4        4.86        4.81      1.13 o 
   4   9   4       66.09       68.88      3.29 o 
   5   9   4       20.57       25.06      2.71 o 
   6   9   4        3.55        1.71      2.32 o 
   7   9   4        2.71        4.77      3.03 o 
   8   9   4        6.59        7.28      2.96 o 
   9   9   4        0.39        0.28      2.49 o 
  -9  10   4        0.91        0.34      0.98 o 
  -8  10   4       15.42       16.02      2.14 o 
  -7  10   4       15.93       17.98      2.87 o 
  -6  10   4       11.58        8.06      1.45 o 
  -5  10   4       15.42       18.37      1.52 o 
  -4  10   4        0.47        1.20      0.98 o 
  -3  10   4      195.77      198.23      2.78 o 
  -2  10   4      260.22      256.28      3.16 o 
  -1  10   4       52.80       54.49      2.76 o 
   0  10   4      218.14      228.30      5.60 o 
   1  10   4      432.90      460.82      5.01 o 
   2  10   4        0.08        1.38      0.66 o 
   3  10   4      156.65      133.83      2.18 o 
   4  10   4      141.51      141.06      5.87 o 
   5  10   4        4.03        5.89      2.28 o 
   6  10   4       88.34       91.12      3.88 o 
   7  10   4       42.68       42.60      4.39 o 
   8  10   4        3.05        1.75      2.57 o 
  -8  11   4        1.36        1.26      1.50 o 
  -7  11   4       15.55       14.41      2.80 o 
  -6  11   4       71.62       67.87      2.91 o 
  -5  11   4       61.79       59.57      2.36 o 
  -4  11   4      127.90      131.08      4.43 o 
  -3  11   4      533.16      553.92      7.98 o 
  -2  11   4       16.53       19.75      1.05 o 
  -1  11   4       70.63       79.61      4.75 o 
   0  11   4        3.16        4.65      1.11 o 
   1  11   4        6.40        4.17      1.43 o 
   2  11   4       75.03       70.95      1.99 o 
   3  11   4      133.28      132.82      4.78 o 
   4  11   4        1.29        0.17      0.82 o 
   5  11   4       33.89       38.62      3.35 o 
   6  11   4       21.55        7.23      4.84 o 
   7  11   4       40.39       48.54      4.18 o 
   8  11   4        0.39        0.57      2.28 o 
  -7  12   4        1.08        1.31      1.45 o 
  -6  12   4       12.40       10.79      1.80 o 
  -5  12   4        2.16        1.09      1.12 o 
  -4  12   4        1.23        0.81      0.61 o 
  -3  12   4       39.67       35.38      2.14 o 
  -2  12   4        1.17        1.70      1.97 o 
  -1  12   4       22.37       27.95      1.64 o 
   0  12   4       21.42       20.02      1.74 o 
   1  12   4       16.18       15.86      1.73 o 
   2  12   4        7.54        7.36      1.45 o 
   3  12   4        6.35        4.08      0.94 o 
   4  12   4        0.06       -0.23      0.50 o 
   5  12   4        4.44        2.52      0.89 o 
   6  12   4       11.33        7.00      2.89 o 
   7  12   4        0.78        1.10      2.47 o 
  -7  13   4        0.75        0.39      1.10 o 
  -6  13   4        4.16        3.18      1.14 o 
  -5  13   4        2.41        2.19      1.12 o 
  -4  13   4        3.09        2.24      0.69 o 
  -3  13   4        7.09        3.60      1.45 o 
  -2  13   4        0.84        2.66      1.82 o 
  -1  13   4       12.17       12.35      1.71 o 
   0  13   4        0.05       -0.22      0.91 o 
   1  13   4        0.31        0.20      0.98 o 
   2  13   4        0.28       -0.13      1.22 o 
   3  13   4        4.55        4.68      1.53 o 
   4  13   4        1.45       -0.31      0.79 o 
   5  13   4        2.40        1.69      2.24 o 
   6  13   4        0.79        2.69      3.09 o 
  -6  14   4        1.44        3.13      2.73 o 
  -5  14   4        0.34        0.06      1.34 o 
  -4  14   4       24.94       13.26      6.28 o 
  -3  14   4       24.97       21.38      6.68 o 
  -2  14   4       12.76        3.87      4.56 o 
  -1  14   4        6.49       -0.23      2.78 o 
   0  14   4       25.79       21.48      7.75 o 
   1  14   4       40.15       40.57      2.30 o 
   2  14   4        5.77        1.21      1.34 o 
   3  14   4       22.44       15.82      3.57 o 
   4  14   4        8.45        8.11      2.58 o 
   5  14   4        7.34        1.24      1.65 o 
  -5  15   4        0.00        2.32      2.58 o 
  -4  15   4       29.49       18.35     14.63 o 
  -3  15   4       26.66       11.30     10.79 o 
  -2  15   4        2.39       -1.22      1.85 o 
  -1  15   4        0.31        0.00      1.44 o 
   0  15   4        0.48       -0.20      2.05 o 
   1  15   4        3.76        3.35      2.95 o 
   2  15   4       26.39       16.52     10.18 o 
   3  15   4       13.43        9.73      2.17 o 
   4  15   4        1.95        3.89      1.70 o 
  -3  16   4        4.95        3.89      3.29 o 
  -2  16   4        4.00        1.19      2.00 o 
  -1  16   4        0.01        0.12      1.53 o 
   0  16   4        6.23        1.28      1.79 o 
   1  16   4       10.50        2.27      1.94 o 
   2  16   4        0.11       -0.33      1.91 o 
   3  16   4        5.73        4.69      2.72 o 
 -10   1   5       19.19       17.63      2.70 o 
  -9   1   5        7.93       10.94      2.54 o 
  -8   1   5       43.40       46.01      2.91 o 
  -7   1   5       65.73       63.76      2.39 o 
  -6   1   5      167.92      159.12      3.86 o 
  -5   1   5        3.39        5.26      1.27 o 
  -4   1   5      366.99      353.70      4.12 o 
  -3   1   5        0.31        0.21      0.44 o 
  -2   1   5      838.68      794.81      4.86 o 
  -1   1   5      160.49      210.65      2.04 o 
   0   1   5      416.72      424.61      3.53 o 
   1   1   5      141.15      125.49      1.57 o 
   2   1   5      154.73      144.30      1.45 o 
   3   1   5       10.71        7.63      0.96 o 
   4   1   5       73.76       77.70      1.72 o 
   5   1   5      104.66      100.25      2.47 o 
   6   1   5        5.67        7.36      1.71 o 
   7   1   5       33.78       36.58      2.15 o 
   8   1   5        1.05        1.77      1.34 o 
   9   1   5        2.22        1.09      1.79 o 
  10   1   5        0.01        1.49      2.39 o 
 -10   2   5       13.16        7.82      2.32 o 
  -9   2   5       28.83       35.97      2.91 o 
  -8   2   5        6.33        7.91      1.80 o 
  -7   2   5      108.35      100.82      2.82 o 
  -6   2   5     1937.96     1959.42     16.03 o 
  -5   2   5      865.77      867.72      7.25 o 
  -4   2   5      546.94      526.45      4.88 o 
  -3   2   5      497.05      470.73      3.56 o 
  -2   2   5       43.58       33.70      0.83 o 
  -1   2   5      620.69      637.43      7.53 o 
   0   2   5     3773.47     4374.94     57.28 o 
   1   2   5      392.70      421.82      3.84 o 
   2   2   5      172.61      170.84      1.66 o 
   3   2   5      147.47      155.38      2.18 o 
   4   2   5       11.03       12.40      1.21 o 
   5   2   5       86.46       81.45      2.52 o 
   6   2   5        8.37        6.78      1.72 o 
   7   2   5       18.29       20.32      1.88 o 
   8   2   5       10.33       13.51      1.81 o 
   9   2   5        2.49        4.44      2.97 o 
  10   2   5       10.61       11.38      2.45 o 
 -10   3   5        0.60        2.05      1.63 o 
  -9   3   5        6.20        6.67      2.03 o 
  -8   3   5       19.78       18.96      1.93 o 
  -7   3   5       15.80       15.02      1.80 o 
  -6   3   5      269.13      275.98      3.73 o 
  -5   3   5      253.25      257.43      3.39 o 
  -4   3   5        6.96        8.20      1.12 o 
  -3   3   5       96.08      104.97      1.61 o 
  -2   3   5      510.16      528.17      3.58 o 
  -1   3   5       87.13       78.55      0.91 o 
   0   3   5      240.41      251.63      3.27 o 
   1   3   5       52.11       50.31      0.89 o 
   2   3   5        4.04        6.02      0.68 o 
   3   3   5        1.29        0.88      0.77 o 
   4   3   5        8.28        8.39      1.08 o 
   5   3   5        8.22        8.24      1.26 o 
   6   3   5       39.22       41.60      2.02 o 
   7   3   5        6.82        6.06      1.44 o 
   8   3   5        0.08        1.36      1.76 o 
   9   3   5        0.13        0.61      1.61 o 
  10   3   5        2.45        0.13      1.91 o 
 -10   4   5        0.04       -0.86      1.67 o 
  -9   4   5        6.84        3.72      1.73 o 
  -8   4   5        1.23        1.32      1.34 o 
  -7   4   5       15.80       16.38      1.78 o 
  -6   4   5      313.56      329.08      4.20 o 
  -5   4   5       41.73       41.21      1.71 o 
  -4   4   5        2.50        1.28      0.83 o 
  -3   4   5        1.83        2.09      0.77 o 
  -2   4   5       25.58       28.91      1.08 o 
  -1   4   5      211.37      220.09      1.83 o 
   0   4   5      677.14      679.60      4.99 o 
   1   4   5       75.95       77.57      1.23 o 
   2   4   5       91.40       87.80      1.46 o 
   3   4   5      130.10      124.14      2.49 o 
   4   4   5        3.23        2.55      0.95 o 
   5   4   5        9.40        8.73      1.33 o 
   6   4   5        0.00       -0.15      1.17 o 
   7   4   5        0.00        0.87      1.34 o 
   8   4   5       13.98       10.01      2.40 o 
   9   4   5        3.12        1.92      1.73 o 
  10   4   5        3.67        1.98      2.23 o 
 -10   5   5        5.45        5.35      1.89 o 
  -9   5   5       33.61       42.56      2.56 o 
  -8   5   5        0.10        0.05      0.97 o 
  -7   5   5       22.33       27.19      2.15 o 
  -6   5   5       29.79       28.99      1.63 o 
  -5   5   5       96.05       96.98      2.30 o 
  -4   5   5      244.86      234.54      3.17 o 
  -3   5   5      215.89      216.66      2.40 o 
  -2   5   5      209.55      188.92      2.07 o 
  -1   5   5      594.13      577.96      4.23 o 
   0   5   5       15.82       14.29      0.80 o 
   1   5   5      525.27      502.75      4.25 o 
   2   5   5      293.46      283.73      3.42 o 
   3   5   5        4.28        3.87      1.06 o 
   4   5   5      156.14      167.69      4.30 o 
   5   5   5       91.55       89.06      2.61 o 
   6   5   5        2.23        2.78      1.63 o 
   7   5   5       50.80       51.72      2.87 o 
   8   5   5        2.21        1.62      1.52 o 
   9   5   5        5.87        2.87      2.67 o 
  10   5   5        2.80        2.78      1.90 o 
 -10   6   5        0.89        0.02      1.24 o 
  -9   6   5        6.57        4.77      1.87 o 
  -8   6   5        4.15        1.58      1.35 o 
  -7   6   5       12.69       12.68      1.58 o 
  -6   6   5       56.62       57.59      2.25 o 
  -5   6   5      237.70      217.85      3.03 o 
  -4   6   5        8.30        6.14      1.01 o 
  -3   6   5       83.99       83.51      1.89 o 
  -2   6   5        0.55        1.01      0.63 o 
  -1   6   5        8.27        7.24      0.71 o 
   0   6   5      466.19      473.74      4.40 o 
   1   6   5      361.48      365.45      3.60 o 
   2   6   5       50.68       44.36      1.11 o 
   3   6   5      105.14      113.36      2.18 o 
   4   6   5        5.45        9.15      1.42 o 
   5   6   5       28.82       33.98      3.40 o 
   6   6   5       35.68       43.96      2.73 o 
   7   6   5        0.08        0.86      1.62 o 
   8   6   5        4.92        6.20      1.74 o 
   9   6   5        7.69       12.86      2.47 o 
  -9   7   5        6.85        4.11      2.14 o 
  -8   7   5        7.62        7.26      1.44 o 
  -7   7   5        0.12        0.53      1.04 o 
  -6   7   5       23.03       25.42      1.80 o 
  -5   7   5        0.92        0.47      0.84 o 
  -4   7   5        1.08        1.98      1.04 o 
  -3   7   5        0.11        0.14      0.58 o 
  -2   7   5      253.61      262.78      2.76 o 
  -1   7   5      190.02      195.67      2.39 o 
   0   7   5       48.04       52.67      1.30 o 
   1   7   5       11.60        9.75      1.07 o 
   2   7   5       35.31       38.93      1.15 o 
   3   7   5       14.37       13.59      1.68 o 
   4   7   5        7.31        5.70      1.42 o 
   5   7   5       44.27       46.32      3.84 o 
   6   7   5       46.46       44.64      2.98 o 
   7   7   5        5.14        3.88      1.67 o 
   8   7   5        1.00       -1.81      1.81 o 
   9   7   5        0.00        3.31      2.44 o 
  -9   8   5        7.22        3.62      1.87 o 
  -8   8   5        1.96        0.35      1.09 o 
  -7   8   5       52.30       52.50      2.80 o 
  -6   8   5       61.88       60.31      2.14 o 
  -5   8   5       79.37       85.30      2.22 o 
  -4   8   5       27.10       28.32      1.68 o 
  -3   8   5      145.97      156.69      2.47 o 
  -2   8   5      239.90      249.39      3.08 o 
  -1   8   5      578.81      564.34     11.81 o 
   0   8   5       77.71       71.54      3.17 o 
   1   8   5        3.36        2.41      1.06 o 
   2   8   5      153.34      153.97      2.74 o 
   3   8   5       65.40       64.20      1.73 o 
   4   8   5       47.27       40.56      2.41 o 
   5   8   5       80.73       78.96      3.89 o 
   6   8   5        1.51        0.89      1.55 o 
   7   8   5       16.63       15.69      2.59 o 
   8   8   5        7.14        7.01      2.58 o 
   9   8   5        0.25        3.14      2.54 o 
  -9   9   5        0.17        0.40      1.38 o 
  -8   9   5       18.15        6.73      3.76 o 
  -7   9   5       52.04       56.32      2.51 o 
  -6   9   5        3.22        1.14      1.15 o 
  -5   9   5      167.38      171.05      2.94 o 
  -4   9   5      201.10      213.73      3.35 o 
  -3   9   5       18.14       17.62      1.07 o 
  -2   9   5      458.10      474.16      4.44 o 
  -1   9   5      385.79      408.74      7.20 o 
   0   9   5       22.87       21.97      1.72 o 
   1   9   5       53.53       54.27      1.54 o 
   2   9   5       25.40       23.70      1.05 o 
   3   9   5        0.03        0.54      0.82 o 
   4   9   5      105.03      109.11      2.75 o 
   5   9   5       28.75       32.01      3.07 o 
   6   9   5        7.52        9.39      2.34 o 
   7   9   5        0.23       -1.82      2.64 o 
   8   9   5        8.58        9.80      3.67 o 
  -8  10   5        5.52        1.43      1.97 o 
  -7  10   5        0.21        0.24      1.01 o 
  -6  10   5        7.80        4.84      1.80 o 
  -5  10   5        5.21        6.14      1.67 o 
  -4  10   5       44.95       45.87      1.84 o 
  -3  10   5       17.50       17.57      1.59 o 
  -2  10   5        8.97       10.09      1.10 o 
  -1  10   5       12.65       10.87      1.45 o 
   0  10   5       18.13       25.23      1.99 o 
   1  10   5       25.98       27.58      1.64 o 
   2  10   5        1.58        2.73      0.97 o 
   3  10   5        0.03        0.68      0.79 o 
   4  10   5        0.89        1.65      0.93 o 
   5  10   5        0.43       -0.40      0.89 o 
   6  10   5        0.40        2.66      2.99 o 
   7  10   5       11.98        7.15      4.43 o 
   8  10   5        1.91        1.36      2.30 o 
  -8  11   5        1.14        0.91      1.25 o 
  -7  11   5        6.52        3.69      1.68 o 
  -6  11   5        0.54        1.21      1.34 o 
  -5  11   5       25.73       26.48      2.04 o 
  -4  11   5        1.09        0.29      0.93 o 
  -3  11   5       17.36       17.07      1.21 o 
  -2  11   5       35.30       37.23      2.17 o 
  -1  11   5        1.60        2.67      1.19 o 
   0  11   5       11.97       10.61      1.56 o 
   1  11   5       10.78       12.28      0.83 o 
   2  11   5        6.08        4.11      0.87 o 
   3  11   5        0.24       -0.12      0.63 o 
   4  11   5        1.96        1.24      0.97 o 
   5  11   5        2.49        0.39      0.75 o 
   6  11   5        4.57        4.30      2.81 o 
   7  11   5        1.73        4.51      3.72 o 
  -7  12   5        2.91        1.59      1.27 o 
  -6  12   5       19.84       23.46      3.47 o 
  -5  12   5        1.65        1.40      0.84 o 
  -4  12   5        6.39        4.31      1.33 o 
  -3  12   5        0.05        0.50      0.85 o 
  -2  12   5       45.55       43.31      2.97 o 
  -1  12   5       63.98       64.16      3.22 o 
   0  12   5       69.16       79.63      3.39 o 
   1  12   5        0.09        0.08      1.03 o 
   2  12   5      105.12       98.98      3.06 o 
   3  12   5        8.25       11.23      1.15 o 
   4  12   5       31.08       23.55      2.82 o 
   5  12   5       13.68       12.58      3.66 o 
   6  12   5       10.10        6.27      3.02 o 
  -6  13   5        0.98        0.44      1.04 o 
  -5  13   5        7.97        8.21      2.03 o 
  -4  13   5       28.01       21.41      4.95 o 
  -3  13   5        0.67        1.03      1.60 o 
  -2  13   5       89.40      100.78      4.65 o 
  -1  13   5       46.25       54.32      2.08 o 
   0  13   5        0.15        1.01      1.10 o 
   1  13   5        1.39        3.03      1.30 o 
   2  13   5        1.36        0.24      0.74 o 
   3  13   5       10.04        8.98      1.75 o 
   4  13   5       12.87        8.38      2.86 o 
   5  13   5        9.37       11.07      3.24 o 
   6  13   5        0.02       -0.25      1.35 o 
  -5  14   5       11.05       12.20      1.82 o 
  -4  14   5       12.31        3.36      4.35 o 
  -3  14   5        0.91       -0.01      1.41 o 
  -2  14   5        0.11        0.78      1.89 o 
  -1  14   5        1.97        1.29      1.21 o 
   0  14   5        0.61        0.33      0.90 o 
   1  14   5        0.77        1.10      1.02 o 
   2  14   5       15.03       10.61      2.10 o 
   3  14   5        3.37        1.25      0.92 o 
   4  14   5        5.59        6.75      2.77 o 
   5  14   5        8.76        5.58      2.23 o 
  -4  15   5       11.76        4.00      3.77 o 
  -3  15   5        0.17        2.77      2.46 o 
  -2  15   5        5.90        0.66      2.34 o 
  -1  15   5        2.38       -0.06      1.89 o 
   0  15   5        0.74        0.63      1.42 o 
   1  15   5        1.42        0.84      0.92 o 
   2  15   5        0.18        0.76      1.49 o 
   3  15   5        2.62        2.82      1.90 o 
  -1  16   5        3.56       -0.16      1.83 o 
   0  16   5        8.32        4.48      3.86 o 
   1  16   5        6.65        3.17      3.41 o 
 -10   0   6       29.98       10.09      7.45 o 
  -9   0   6        3.48        0.01      7.30 o 
  -8   0   6        8.32        8.46      2.91 o 
  -7   0   6        2.81        2.05      2.08 o 
  -6   0   6       51.99       49.78      2.54 o 
  -5   0   6      500.23      490.84     16.40 o 
  -4   0   6      919.29      895.63     11.19 o 
  -3   0   6      134.90      132.09      2.19 o 
  -2   0   6      167.94      160.29      2.04 o 
  -1   0   6       54.73       36.04      2.64 o 
   0   0   6      139.17      145.37      6.25 o 
   1   0   6      962.55      989.22     18.14 o 
   2   0   6      852.05      853.84     10.44 o 
   3   0   6       52.07       56.81      1.82 o 
   4   0   6       92.07       87.00      2.48 o 
   5   0   6       52.64       55.03      3.29 o 
   6   0   6        5.41        5.56      1.74 o 
   7   0   6       10.65       11.12      1.99 o 
   8   0   6        4.17        2.20      2.04 o 
   9   0   6        0.31        0.44      2.03 o 
 -10   1   6        3.31        4.95      2.75 o 
  -9   1   6       14.42       16.28      1.98 o 
  -8   1   6        1.12        0.79      1.50 o 
  -7   1   6       43.18       45.75      2.33 o 
  -6   1   6       10.12        8.12      1.50 o 
  -5   1   6      127.86      112.27      2.82 o 
  -4   1   6      213.61      215.28      3.14 o 
  -3   1   6       96.38      107.99      1.36 o 
  -2   1   6       66.81       51.35      0.85 o 
  -1   1   6      125.17      130.64      2.43 o 
   0   1   6      286.10      257.02      2.22 o 
   1   1   6       28.48       27.73      1.27 o 
   2   1   6       46.55       50.14      1.06 o 
   3   1   6       55.22       55.00      1.06 o 
   4   1   6       63.87       56.99      1.30 o 
   5   1   6        0.07        0.63      0.83 o 
   6   1   6       19.96       23.87      1.79 o 
   7   1   6       13.57       11.42      1.55 o 
   8   1   6        0.45       -0.67      1.20 o 
   9   1   6        0.42       -0.14      1.35 o 
 -10   2   6        6.80        6.46      1.89 o 
  -9   2   6        0.02        0.10      1.13 o 
  -8   2   6        8.60        9.17      1.70 o 
  -7   2   6       32.93       38.28      2.23 o 
  -6   2   6       27.57       25.41      1.84 o 
  -5   2   6      537.98      571.88      6.09 o 
  -4   2   6      230.49      210.66      3.03 o 
  -3   2   6       51.47       43.94      1.14 o 
  -2   2   6       10.82        7.08      0.53 o 
  -1   2   6      145.35      175.01      3.44 o 
   0   2   6        6.30       11.34      0.94 o 
   1   2   6      777.16      797.05      7.01 o 
   2   2   6       90.91       86.14      1.33 o 
   3   2   6       40.61       42.03      1.07 o 
   4   2   6       35.40       34.99      1.68 o 
   5   2   6        0.20       -0.83      0.83 o 
   6   2   6        8.20        7.43      1.43 o 
   7   2   6        0.00        0.15      1.08 o 
   8   2   6        0.17       -0.84      1.52 o 
   9   2   6        1.54        2.11      2.04 o 
 -10   3   6        0.01       -1.05      1.48 o 
  -9   3   6        8.12        6.82      1.91 o 
  -8   3   6       84.53       97.03      2.87 o 
  -7   3   6       22.24       24.23      1.87 o 
  -6   3   6       37.39       39.09      1.80 o 
  -5   3   6        6.38        5.83      1.59 o 
  -4   3   6      139.37      119.36      4.33 o 
  -3   3   6      412.55      394.69      3.48 o 
  -2   3   6      269.42      267.47      2.24 o 
  -1   3   6        1.13        0.98      0.75 o 
   0   3   6      274.17      247.01      3.04 o 
   1   3   6       21.33       19.20      1.22 o 
   2   3   6      287.30      276.56      2.26 o 
   3   3   6      274.43      264.52      2.75 o 
   4   3   6        7.15        5.68      1.52 o 
   5   3   6       17.68       19.77      1.47 o 
   6   3   6       43.09       45.73      2.39 o 
   7   3   6        4.58        2.72      1.34 o 
   8   3   6       14.12       10.96      2.66 o 
   9   3   6        3.73        3.00      1.88 o 
 -10   4   6       21.66       17.07      4.45 o 
  -9   4   6       14.69       12.84      3.33 o 
  -8   4   6        8.04        5.86      1.54 o 
  -7   4   6       12.10       12.97      1.50 o 
  -6   4   6        0.01       -0.87      0.99 o 
  -5   4   6       88.19       87.26      2.52 o 
  -4   4   6      977.22      930.96      7.77 o 
  -3   4   6      122.73      124.63      1.78 o 
  -2   4   6      438.26      402.25      3.58 o 
  -1   4   6        1.80        1.45      0.39 o 
   0   4   6       79.18       76.29      1.66 o 
   1   4   6      314.78      306.53      2.10 o 
   2   4   6      790.87      789.72      5.92 o 
   3   4   6        2.52        2.89      0.94 o 
   4   4   6      136.19      146.66      3.07 o 
   5   4   6       16.57       18.76      1.45 o 
   6   4   6       18.91       19.23      1.96 o 
   7   4   6       29.33       31.29      2.40 o 
   8   4   6        0.67       -0.22      1.75 o 
   9   4   6        0.08       -1.21      1.56 o 
  -9   5   6        0.00        0.19      1.53 o 
  -8   5   6       21.27       26.54      5.00 o 
  -7   5   6        0.48        0.83      1.10 o 
  -6   5   6      136.57      133.47      2.69 o 
  -5   5   6        1.80        2.18      0.97 o 
  -4   5   6      682.84      696.47      7.27 o 
  -3   5   6       10.51        7.20      1.01 o 
  -2   5   6        4.68        6.54      0.80 o 
  -1   5   6       46.06       48.71      1.27 o 
   0   5   6      951.44      975.24      7.73 o 
   1   5   6       60.58       53.86      1.00 o 
   2   5   6      111.95      100.20      1.87 o 
   3   5   6       24.43       29.10      1.34 o 
   4   5   6       19.72       18.87      1.72 o 
   5   5   6        0.26        0.79      1.09 o 
   6   5   6       12.56       11.48      1.70 o 
   7   5   6       21.75       18.87      2.06 o 
   8   5   6        9.35        7.38      1.74 o 
   9   5   6        0.10       -2.87      3.40 o 
  -9   6   6       10.61        2.71      1.94 o 
  -8   6   6       19.92        8.79      4.33 o 
  -7   6   6       12.91       15.12      1.94 o 
  -6   6   6       19.55       18.22      1.60 o 
  -5   6   6      269.61      266.19     12.39 o 
  -4   6   6      457.48      481.86     14.76 o 
  -3   6   6       28.75       29.64      1.48 o 
  -2   6   6      374.13      380.74      3.12 o 
  -1   6   6      111.62      118.60      1.75 o 
   0   6   6      462.29      449.34      4.11 o 
   1   6   6      508.51      506.23      4.85 o 
   2   6   6       92.57       90.01      1.77 o 
   3   6   6        1.16        0.59      0.76 o 
   4   6   6       96.59       95.33      3.81 o 
   5   6   6        3.46        3.50      1.77 o 
   6   6   6       56.52       56.12      3.31 o 
   7   6   6        3.53        3.54      1.48 o 
   8   6   6        6.01        5.02      1.66 o 
   9   6   6        1.60        3.21      3.78 o 
  -9   7   6       10.05        1.87      1.70 o 
  -8   7   6       43.48       45.44      2.20 o 
  -7   7   6       13.70       11.31      1.49 o 
  -6   7   6       72.12       75.41      2.21 o 
  -5   7   6        9.42        9.76      1.35 o 
  -4   7   6      142.86      141.91      3.03 o 
  -3   7   6      149.37      151.86      2.46 o 
  -2   7   6      283.52      284.97      3.05 o 
  -1   7   6        1.06        1.32      1.05 o 
   0   7   6      592.62      609.85      5.78 o 
   1   7   6       36.55       39.00      1.82 o 
   2   7   6      125.43      125.91      2.50 o 
   3   7   6       71.16       73.06      1.49 o 
   4   7   6       26.23       30.59      1.84 o 
   5   7   6        6.97        8.71      2.12 o 
   6   7   6       37.94       43.69      3.78 o 
   7   7   6        7.00        6.62      3.32 o 
   8   7   6        1.58        2.18      2.86 o 
  -8   8   6        7.07        0.16      1.26 o 
  -7   8   6        9.69        5.87      2.10 o 
  -6   8   6        3.31        2.17      1.68 o 
  -5   8   6        0.21        0.54      0.99 o 
  -4   8   6       70.88       69.17      2.62 o 
  -3   8   6       14.42       12.78      0.95 o 
  -2   8   6      134.51      135.00      2.09 o 
  -1   8   6        4.66        4.17      1.11 o 
   0   8   6       39.15       36.88      1.42 o 
   1   8   6       15.72       17.07      1.30 o 
   2   8   6       84.85       95.91      1.99 o 
   3   8   6        0.01       -0.34      0.76 o 
   4   8   6       26.16       26.28      1.32 o 
   5   8   6        0.01        0.02      0.90 o 
   6   8   6        5.35        5.15      1.90 o 
   7   8   6        5.09        3.89      1.78 o 
   8   8   6        1.14        1.30      3.19 o 
  -8   9   6        4.12        0.02      1.25 o 
  -7   9   6       19.20       -0.52      1.84 o 
  -6   9   6        0.18        0.67      1.16 o 
  -5   9   6        3.91        4.26      1.28 o 
  -4   9   6        1.03       -0.85      0.95 o 
  -3   9   6       13.22       13.73      1.31 o 
  -2   9   6        0.16        0.94      1.08 o 
  -1   9   6      173.89      185.25      3.28 o 
   0   9   6      104.92      111.85      2.11 o 
   1   9   6        3.78        2.62      0.96 o 
   2   9   6        9.41        8.70      1.23 o 
   3   9   6        5.99        4.76      1.04 o 
   4   9   6       10.08       10.22      1.26 o 
   5   9   6       10.26        7.82      1.51 o 
   6   9   6        5.28        5.06      2.90 o 
   7   9   6        1.00       -3.00      3.01 o 
   8   9   6        4.74        6.48      2.52 o 
  -7  10   6        4.45        1.33      1.44 o 
  -6  10   6        1.93        0.71      1.23 o 
  -5  10   6       44.36       46.27      2.07 o 
  -4  10   6       89.61       95.04      2.22 o 
  -3  10   6        6.88        6.71      0.83 o 
  -2  10   6       24.09       25.65      1.44 o 
  -1  10   6        0.69       -0.04      0.66 o 
   0  10   6       42.33       42.76      1.45 o 
   1  10   6       80.14       77.08      2.06 o 
   2  10   6       60.09       66.88      3.04 o 
   3  10   6        3.79        2.53      1.08 o 
   4  10   6       22.33       21.93      3.05 o 
   5  10   6        1.36        1.71      1.08 o 
   6  10   6       10.82        8.87      1.43 o 
   7  10   6        5.90        9.12      3.10 o 
  -7  11   6        0.47        0.40      1.27 o 
  -6  11   6        6.61        6.04      1.98 o 
  -5  11   6        0.94        1.71      1.15 o 
  -4  11   6       13.06       12.05      1.74 o 
  -3  11   6       26.65       27.26      3.75 o 
  -2  11   6       21.54       25.40      2.44 o 
  -1  11   6        3.90        3.68      1.60 o 
   0  11   6       87.63       91.35      2.79 o 
   1  11   6       27.00       32.78      1.47 o 
   2  11   6        0.11        0.92      0.72 o 
   3  11   6        2.01        1.92      1.01 o 
   4  11   6        2.24        1.22      0.91 o 
   5  11   6        1.10        1.39      0.85 o 
   6  11   6       14.39       16.57      2.66 o 
  -6  12   6        3.54        2.72      1.20 o 
  -5  12   6        1.61        0.70      0.99 o 
  -4  12   6        8.19        6.18      1.50 o 
  -3  12   6       28.82       31.02      5.92 o 
  -2  12   6        0.31        0.42      1.41 o 
  -1  12   6        1.47        2.42      1.30 o 
   0  12   6        1.35        1.46      1.14 o 
   1  12   6        0.02        0.51      0.84 o 
   2  12   6        1.78        1.08      0.99 o 
   3  12   6        5.91        4.04      2.43 o 
   4  12   6        4.08        1.84      1.42 o 
   5  12   6        3.13        4.80      2.32 o 
   6  12   6        7.60        7.64      1.75 o 
  -5  13   6        9.46        4.89      2.01 o 
  -4  13   6        0.69        0.19      1.69 o 
  -3  13   6       49.77       54.69      3.13 o 
  -2  13   6       18.57       22.24      2.86 o 
  -1  13   6        8.13        4.18      2.40 o 
   0  13   6        6.09        3.87      1.52 o 
   1  13   6        1.76        2.38      1.34 o 
   2  13   6        6.55        5.67      3.61 o 
   3  13   6        5.78        4.23      2.32 o 
   4  13   6        0.01        2.16      1.58 o 
   5  13   6        9.64        8.59      2.38 o 
  -4  14   6       15.77       18.07      5.62 o 
  -3  14   6        6.54        7.77      2.60 o 
  -2  14   6        0.11        2.61      2.69 o 
  -1  14   6        7.24        8.72      1.62 o 
   0  14   6        0.20        0.43      1.06 o 
   1  14   6       14.72       11.96      3.05 o 
   2  14   6       17.32        4.73      4.14 o 
   3  14   6        3.95        3.76      2.09 o 
  -2  15   6        0.33        2.53      2.30 o 
  -1  15   6        0.54       -0.80      1.29 o 
   0  15   6        4.31        3.52      1.76 o 
   1  15   6        3.78        4.29      1.31 o 
  -9   1   7        2.54        3.74      1.86 o 
  -8   1   7        3.13        3.28      1.33 o 
  -7   1   7       84.25       87.78      2.55 o 
  -6   1   7       34.98       40.53      1.68 o 
  -5   1   7        7.18        5.26      0.96 o 
  -4   1   7       66.15       69.99      1.64 o 
  -3   1   7       42.56       47.12      1.08 o 
  -2   1   7      328.83      315.41      5.14 o 
  -1   1   7      324.95      322.23      3.10 o 
   0   1   7       62.67       56.87      2.46 o 
   1   1   7        0.03        0.05      1.57 o 
   2   1   7      156.39      137.47      1.99 o 
   3   1   7        1.09        1.37      0.57 o 
   4   1   7      122.32      120.24      1.80 o 
   5   1   7       38.62       36.28      2.24 o 
   6   1   7        1.29       -0.40      0.90 o 
   7   1   7        4.25        3.63      1.28 o 
   8   1   7        5.61        4.84      1.28 o 
   9   1   7        0.01       -0.08      1.50 o 
  -9   2   7       11.82        7.34      2.13 o 
  -8   2   7       38.05       42.87      2.27 o 
  -7   2   7       25.96       29.56      1.96 o 
  -6   2   7        5.08        3.32      1.04 o 
  -5   2   7        1.48        0.82      0.59 o 
  -4   2   7      135.13      127.22      1.99 o 
  -3   2   7      269.27      260.54      2.27 o 
  -2   2   7      361.53      335.08      4.55 o 
  -1   2   7        0.25       -0.33      0.67 o 
   0   2   7      279.07      247.23      2.66 o 
   1   2   7       60.48       62.78      1.40 o 
   2   2   7      468.71      474.26      5.04 o 
   3   2   7      379.64      367.81      5.83 o 
   4   2   7      132.50      123.67      2.19 o 
   5   2   7       20.94       23.59      1.50 o 
   6   2   7       67.78       65.48      2.63 o 
   7   2   7        0.04       -0.26      0.97 o 
   8   2   7       13.63       12.98      1.90 o 
   9   2   7        5.96        7.73      2.18 o 
  -9   3   7        0.04       -1.07      1.32 o 
  -8   3   7        0.02        0.26      1.06 o 
  -7   3   7        2.84        1.91      1.34 o 
  -6   3   7       26.05       26.19      1.73 o 
  -5   3   7        6.82        5.85      1.09 o 
  -4   3   7       86.86       68.81      2.11 o 
  -3   3   7       52.38       49.67      1.11 o 
  -2   3   7      110.80      107.19      1.72 o 
  -1   3   7       71.09       69.77      2.18 o 
   0   3   7      199.71      198.29      2.53 o 
   1   3   7      192.84      209.60      2.88 o 
   2   3   7      438.38      426.75      5.05 o 
   3   3   7        8.46        9.45      0.85 o 
   4   3   7       49.52       49.61      1.38 o 
   5   3   7       31.60       34.44      2.20 o 
   6   3   7        8.91        7.45      1.73 o 
   7   3   7        7.95       10.43      1.68 o 
   8   3   7       14.32       12.62      1.96 o 
   9   3   7        1.54       -0.15      1.31 o 
  -9   4   7       35.28       31.41      4.78 o 
  -8   4   7       31.36       39.55      4.50 o 
  -7   4   7        0.55        1.89      1.19 o 
  -6   4   7       41.83       40.65      1.98 o 
  -5   4   7       42.94       46.61      1.76 o 
  -4   4   7      230.88      221.56      2.78 o 
  -3   4   7      642.64      688.11      5.44 o 
  -2   4   7       68.11       68.96      1.19 o 
  -1   4   7       32.24       31.05      1.62 o 
   0   4   7      242.01      239.82      4.84 o 
   1   4   7        0.98        1.52      1.10 o 
   2   4   7      388.41      392.48      4.50 o 
   3   4   7      132.53      131.13      2.48 o 
   4   4   7        2.94        3.23      0.83 o 
   5   4   7        5.37        4.99      1.05 o 
   6   4   7       10.04       10.86      1.48 o 
   7   4   7        3.78        2.74      1.76 o 
   8   4   7        4.00        2.73      1.58 o 
  -9   5   7        0.08        1.23      1.29 o 
  -8   5   7       10.11        5.24      1.77 o 
  -7   5   7       73.94       78.27      2.50 o 
  -6   5   7       55.11       56.61      1.88 o 
  -5   5   7       27.01       29.88      1.28 o 
  -4   5   7       72.38       70.70      1.85 o 
  -3   5   7       67.24       72.34      1.98 o 
  -2   5   7      264.37      254.71      2.67 o 
  -1   5   7      103.42      109.14      2.79 o 
   0   5   7       59.48       60.00      1.76 o 
   1   5   7       26.71       27.11      1.67 o 
   2   5   7       67.94       69.30      1.62 o 
   3   5   7       36.98       34.69      0.91 o 
   4   5   7       59.59       62.20      1.81 o 
   5   5   7        5.55        5.26      1.76 o 
   6   5   7        1.96        1.64      1.37 o 
   7   5   7        0.14        1.31      2.04 o 
   8   5   7        5.36        4.69      1.60 o 
  -8   6   7       27.83       27.10      3.67 o 
  -7   6   7        1.07        0.36      1.12 o 
  -6   6   7       39.27       42.63      2.30 o 
  -5   6   7        0.05        0.20      0.81 o 
  -4   6   7        0.10       -0.17      0.77 o 
  -3   6   7       67.14       67.17      2.01 o 
  -2   6   7      204.26      207.33      2.68 o 
  -1   6   7      127.40      121.16      2.43 o 
   0   6   7       61.16       54.77      1.03 o 
   1   6   7      173.47      170.56      2.42 o 
   2   6   7       30.64       26.83      1.37 o 
   3   6   7       54.39       56.86      1.50 o 
   4   6   7       44.77       45.97      1.57 o 
   5   6   7       19.23       17.84      1.70 o 
   6   6   7        7.89        7.14      1.69 o 
   7   6   7        3.66        2.39      2.22 o 
   8   6   7        4.93        5.73      3.04 o 
  -8   7   7       13.74       11.57      4.65 o 
  -7   7   7        1.16        3.23      1.56 o 
  -6   7   7       23.91       27.69      2.06 o 
  -5   7   7       13.64       13.48      1.60 o 
  -4   7   7       22.64       20.62      2.36 o 
  -3   7   7       50.01       50.59      1.58 o 
  -2   7   7      133.35      142.22      1.99 o 
  -1   7   7        0.34        0.38      0.57 o 
   0   7   7       40.60       43.19      1.17 o 
   1   7   7      128.98      135.86      1.80 o 
   2   7   7       50.82       49.61      1.64 o 
   3   7   7        0.01       -0.02      0.57 o 
   4   7   7        1.77        2.30      1.14 o 
   5   7   7        6.41        5.27      1.33 o 
   6   7   7        0.05        0.05      1.09 o 
   7   7   7        3.74        2.04      1.62 o 
   8   7   7        0.60        1.42      1.81 o 
  -8   8   7       55.93       69.38      2.69 o 
  -7   8   7        0.12       -0.09      0.95 o 
  -6   8   7       27.47       29.67      6.93 o 
  -5   8   7       20.95       25.86      2.11 o 
  -4   8   7        0.62        1.33      1.11 o 
  -3   8   7      303.98      316.07      3.30 o 
  -2   8   7      377.68      406.79      7.79 o 
  -1   8   7        0.74        0.17      0.79 o 
   0   8   7       91.60       90.80      1.65 o 
   1   8   7        5.30        7.35      0.84 o 
   2   8   7       41.34       40.21      1.51 o 
   3   8   7      145.18      142.50      2.64 o 
   4   8   7       43.66       43.94      1.55 o 
   5   8   7        4.73        3.92      1.11 o 
   6   8   7        7.38        7.06      2.51 o 
   7   8   7        2.66        2.48      1.96 o 
  -7   9   7       11.73        7.45      3.58 o 
  -6   9   7       21.40       17.73      4.28 o 
  -5   9   7        1.68        0.86      0.78 o 
  -4   9   7       15.70       17.75      1.31 o 
  -3   9   7       32.04       34.28      1.44 o 
  -2   9   7       46.09       46.79      1.73 o 
  -1   9   7       31.95       32.93      1.59 o 
   0   9   7       28.78       29.99      1.26 o 
   1   9   7       49.76       50.77      1.72 o 
   2   9   7       69.23       76.35      2.00 o 
   3   9   7        3.40        2.38      0.94 o 
   4   9   7       13.47       17.27      1.26 o 
   5   9   7        8.35        7.78      1.57 o 
   6   9   7        1.03       -0.68      1.69 o 
   7   9   7        4.28        3.33      2.42 o 
  -7  10   7        0.02       -0.41      1.60 o 
  -6  10   7        3.79        1.57      1.56 o 
  -5  10   7        2.00        1.72      1.09 o 
  -4  10   7        0.11       -0.61      0.91 o 
  -3  10   7        8.45        8.66      1.29 o 
  -2  10   7        0.06       -0.63      1.00 o 
  -1  10   7        3.60        5.29      1.16 o 
   0  10   7       11.09       13.62      1.30 o 
   1  10   7        6.60       10.10      1.22 o 
   2  10   7        1.62        1.95      1.07 o 
   3  10   7        4.82        4.41      1.04 o 
   4  10   7        6.39        3.46      1.20 o 
   5  10   7        2.95        3.47      1.39 o 
   6  10   7        1.93        3.10      1.88 o 
  -6  11   7       18.39       18.80      4.45 o 
  -5  11   7        0.02        0.32      0.85 o 
  -4  11   7       13.70        8.63      4.08 o 
  -3  11   7        1.39        2.00      1.24 o 
  -2  11   7        4.59        5.43      1.54 o 
  -1  11   7       41.18       43.97      2.53 o 
   0  11   7        6.41        4.95      0.90 o 
   1  11   7        5.25        4.34      0.96 o 
   2  11   7        0.10        0.18      0.58 o 
   3  11   7        2.62        1.18      1.14 o 
   4  11   7        5.29        3.26      1.22 o 
   5  11   7        4.39        7.03      2.44 o 
  -5  12   7       20.00       18.04      4.41 o 
  -4  12   7        0.46        0.57      0.89 o 
  -3  12   7       48.96       57.40      4.32 o 
  -2  12   7       80.13       84.74      2.68 o 
  -1  12   7        9.08        6.61      1.94 o 
   0  12   7        8.37        5.88      1.37 o 
   1  12   7       12.88        8.18      2.71 o 
   2  12   7        1.33        2.41      2.20 o 
   3  12   7       21.51       18.98      4.34 o 
   4  12   7       11.38        5.57      2.67 o 
  -4  13   7        2.61        3.32      2.50 o 
  -3  13   7        0.66        1.40      1.43 o 
  -2  13   7       12.61        7.13      2.59 o 
  -1  13   7        5.79        6.46      1.71 o 
   0  13   7        1.14        0.36      0.98 o 
   1  13   7        3.59        3.28      1.61 o 
   2  13   7       13.16       14.96      3.54 o 
   3  13   7        1.11        1.09      1.23 o 
  -2  14   7        0.04        5.88      3.24 o 
  -1  14   7        1.72        2.72      1.91 o 
   0  14   7        6.79        9.03      3.60 o 
   1  14   7        1.35        0.79      0.96 o 
  -8   0   8       10.95       15.69      2.28 o 
  -7   0   8       81.93       88.68      5.24 o 
  -6   0   8      191.72      207.65      4.61 o 
  -5   0   8        1.59        1.91      1.45 o 
  -4   0   8      247.97      222.20      6.00 o 
  -3   0   8       46.95       35.42      1.18 o 
  -2   0   8      450.28      417.51     14.84 o 
  -1   0   8      157.32      150.29      6.01 o 
   0   0   8      116.34      115.57      7.81 o 
   1   0   8      272.58      281.85      8.41 o 
   2   0   8      202.20      192.82      6.97 o 
   3   0   8      479.97      458.15     14.09 o 
   4   0   8      390.33      387.17      9.01 o 
   5   0   8       53.27       50.79      3.28 o 
   6   0   8        0.89        1.64      1.55 o 
   7   0   8       33.97       36.99      3.20 o 
   8   0   8        6.92        6.20      2.14 o 
  -8   1   8        2.89        2.20      1.19 o 
  -7   1   8       34.03       41.80      2.87 o 
  -6   1   8       16.70       19.52      1.50 o 
  -5   1   8      219.56      220.43      3.52 o 
  -4   1   8       61.62       51.64      1.12 o 
  -3   1   8       39.38       34.32      0.93 o 
  -2   1   8      154.97      139.01      3.10 o 
  -1   1   8        5.50        3.89      1.82 o 
   0   1   8      146.96      137.80      5.82 o 
   1   1   8      111.21      121.27      6.79 o 
   2   1   8       46.00       43.36      2.84 o 
   3   1   8       52.41       47.32      1.66 o 
   4   1   8       41.20       36.00      1.59 o 
   5   1   8       22.56       22.04      1.33 o 
   6   1   8       17.77       16.30      1.66 o 
   7   1   8        1.26        1.17      0.97 o 
   8   1   8        0.01        0.38      1.11 o 
  -8   2   8        0.51        0.53      0.98 o 
  -7   2   8        9.99       12.27      1.64 o 
  -6   2   8        0.09        0.14      0.61 o 
  -5   2   8        0.29        0.42      0.62 o 
  -4   2   8        0.66        1.59      0.60 o 
  -3   2   8       13.35        9.91      0.79 o 
  -2   2   8       22.56       21.44      1.24 o 
  -1   2   8       11.21       11.60      0.56 o 
   0   2   8       17.98       14.80      2.60 o 
   1   2   8        2.59        3.49      2.11 o 
   2   2   8       14.15       15.88      0.93 o 
   3   2   8       17.86       19.21      1.40 o 
   4   2   8       11.59       10.76      0.89 o 
   5   2   8        1.60        0.96      0.84 o 
   6   2   8        3.68        2.70      1.02 o 
   7   2   8        0.20        0.33      0.78 o 
   8   2   8        0.99        0.21      0.94 o 
  -8   3   8        8.92       10.20      1.41 o 
  -7   3   8        0.01       -0.31      0.68 o 
  -6   3   8       57.64       58.98      2.10 o 
  -5   3   8       54.17       60.33      2.79 o 
  -4   3   8       39.09       34.27      1.28 o 
  -3   3   8        0.40        2.42      0.63 o 
  -2   3   8      150.01      149.30      2.75 o 
  -1   3   8       20.96       20.35      0.82 o 
   0   3   8      173.18      165.20      2.27 o 
   1   3   8       19.25       20.60      1.09 o 
   2   3   8       86.83       90.34      2.06 o 
   3   3   8        0.14        0.61      0.92 o 
   4   3   8       37.39       33.16      1.29 o 
   5   3   8       12.22       10.76      1.21 o 
   6   3   8       13.55        9.84      1.43 o 
   7   3   8        0.83        1.35      0.96 o 
   8   3   8        1.63        0.50      1.10 o 
  -8   4   8        0.05       -0.02      1.00 o 
  -7   4   8       66.18       68.86      2.90 o 
  -6   4   8        8.39        8.17      1.00 o 
  -5   4   8        1.13        0.52      0.48 o 
  -4   4   8        6.16        6.55      1.05 o 
  -3   4   8        0.86        2.68      0.46 o 
  -2   4   8       62.40       64.17      1.98 o 
  -1   4   8      192.95      194.33      2.59 o 
   0   4   8        8.28        7.67      1.19 o 
   1   4   8      119.83      114.54      2.38 o 
   2   4   8        0.18       -0.06      0.71 o 
   3   4   8       95.48       89.44      2.20 o 
   4   4   8       73.94       69.46      2.32 o 
   5   4   8       58.03       59.11      2.79 o 
   6   4   8        1.59        1.16      0.97 o 
   7   4   8       13.62       10.25      1.55 o 
   8   4   8        0.98       -0.71      1.14 o 
  -8   5   8        0.19        0.68      1.21 o 
  -7   5   8        0.06       -0.33      1.08 o 
  -6   5   8        1.75        1.42      0.94 o 
  -5   5   8        0.85        1.47      0.90 o 
  -4   5   8        4.17        3.96      1.13 o 
  -3   5   8        0.01        0.26      0.50 o 
  -2   5   8        0.24        0.46      1.02 o 
  -1   5   8        9.17        9.22      1.40 o 
   0   5   8        6.08        5.73      1.19 o 
   1   5   8        2.95        4.49      1.23 o 
   2   5   8        2.80        2.87      0.94 o 
   3   5   8       24.84       28.09      1.76 o 
   4   5   8        2.96        2.78      0.75 o 
   5   5   8        0.62        0.18      0.55 o 
   6   5   8        2.55        2.46      1.06 o 
   7   5   8        1.12        2.11      1.41 o 
  -8   6   8        0.36        0.66      1.11 o 
  -7   6   8       37.60       40.52      5.91 o 
  -6   6   8       42.79       47.05      2.48 o 
  -5   6   8        1.36        1.96      1.13 o 
  -4   6   8       50.17       51.27      2.03 o 
  -3   6   8        5.39        4.37      0.90 o 
  -2   6   8       96.53       90.39      2.98 o 
  -1   6   8      253.45      271.16      4.28 o 
   0   6   8       82.79       84.76      2.17 o 
   1   6   8       11.65       10.49      1.20 o 
   2   6   8       31.47       32.07      1.68 o 
   3   6   8        3.62        2.18      0.67 o 
   4   6   8       47.20       46.22      1.37 o 
   5   6   8       35.86       34.29      1.74 o 
   6   6   8        3.01        1.99      1.13 o 
   7   6   8        2.35        1.04      1.38 o 
  -7   7   8        0.02        0.16      0.78 o 
  -6   7   8        7.74        6.26      1.46 o 
  -5   7   8       87.69       93.20      2.96 o 
  -4   7   8        3.64        3.21      0.89 o 
  -3   7   8       44.78       44.82      1.64 o 
  -2   7   8        4.21        4.60      0.62 o 
  -1   7   8       42.33       41.50      1.42 o 
   0   7   8       34.91       35.94      1.81 o 
   1   7   8       66.96       69.77      2.67 o 
   2   7   8        0.25        0.48      0.44 o 
   3   7   8       47.12       49.61      1.70 o 
   4   7   8        0.08        0.42      0.70 o 
   5   7   8       11.78       10.21      1.41 o 
   6   7   8        8.35       10.38      1.58 o 
   7   7   8        3.26        3.25      1.74 o 
  -7   8   8        0.20       -0.45      0.82 o 
  -6   8   8        2.98        2.09      1.41 o 
  -5   8   8        1.28        2.26      1.46 o 
  -4   8   8        6.08        5.76      1.00 o 
  -3   8   8        1.53        1.26      0.81 o 
  -2   8   8       14.66       14.71      2.39 o 
  -1   8   8        0.07       -0.29      0.56 o 
   0   8   8       36.52       38.50      1.67 o 
   1   8   8        0.45       -0.06      0.38 o 
   2   8   8       12.86       15.82      0.93 o 
   3   8   8        0.27        0.25      0.85 o 
   4   8   8        1.17        1.82      1.14 o 
   5   8   8        5.58        4.52      1.45 o 
   6   8   8        8.68       11.74      2.59 o 
  -6   9   8        0.10       -0.23      0.93 o 
  -5   9   8       12.53        5.80      1.51 o 
  -4   9   8        2.39        1.97      0.94 o 
  -3   9   8       16.25       15.94      1.43 o 
  -2   9   8        5.31        4.15      1.17 o 
  -1   9   8        0.82        1.89      0.88 o 
   0   9   8       16.29       17.22      1.07 o 
   1   9   8       46.53       48.98      1.35 o 
   2   9   8        0.68       -0.05      0.56 o 
   3   9   8        3.66        3.19      1.18 o 
   4   9   8        1.72        2.15      1.61 o 
   5   9   8        0.31       -0.03      1.73 o 
   6   9   8        1.04        1.10      2.24 o 
  -5  10   8       20.03       24.09      4.83 o 
  -4  10   8       58.13       67.35      2.07 o 
  -3  10   8       48.80       50.23      1.67 o 
  -2  10   8       19.09       17.23      2.22 o 
  -1  10   8      253.30      253.94      7.40 o 
   0  10   8       53.73       61.78      1.65 o 
   1  10   8        3.20        1.24      1.53 o 
   2  10   8       11.56        9.61      1.44 o 
   3  10   8        3.35        2.87      1.55 o 
   4  10   8       13.72       12.92      2.70 o 
   5  10   8       15.43       16.81      2.58 o 
  -5  11   8       24.43       26.26      6.45 o 
  -4  11   8       11.06        8.00      1.86 o 
  -3  11   8       14.98       10.46      1.51 o 
  -2  11   8       14.22       16.92      1.41 o 
  -1  11   8       43.85       39.77      6.19 o 
   0  11   8       66.41       76.28      2.18 o 
   1  11   8        0.05        0.32      1.08 o 
   2  11   8        9.20        7.96      1.57 o 
   3  11   8       18.34       11.70      3.02 o 
   4  11   8        6.99        6.14      2.49 o 
  -3  12   8        4.90       -0.66      1.67 o 
  -2  12   8       10.43        5.20      3.60 o 
  -1  12   8        3.12        1.96      1.60 o 
   0  12   8        4.41        1.63      1.62 o 
   1  12   8        0.65       -0.48      1.78 o 
   2  12   8        8.75        6.96      2.86 o 
   3  12   8        1.23        0.72      1.47 o 
  -1  13   8        1.51        2.81      2.01 o 
   0  13   8       10.96       10.30      4.18 o 
  -7   1   9       32.68       33.64      2.28 o 
  -6   1   9       18.69       15.78      1.67 o 
  -5   1   9        0.00        0.21      0.53 o 
  -4   1   9       76.05       78.28      2.71 o 
  -3   1   9      105.21       99.54      4.06 o 
  -2   1   9       14.04        8.56      1.71 o 
  -1   1   9       84.65       86.24      4.47 o 
   0   1   9       39.15       45.02      2.97 o 
   1   1   9       46.62       42.78      3.49 o 
   2   1   9        8.75        9.92      2.69 o 
   3   1   9       26.65       34.95      4.69 o 
   4   1   9       37.37       30.27      2.34 o 
   5   1   9        9.93        8.45      2.46 o 
   6   1   9        0.63        0.94      2.31 o 
   7   1   9        6.77        7.93      3.96 o 
  -7   2   9      102.09      115.16      5.16 o 
  -6   2   9       31.97       30.47      1.54 o 
  -5   2   9      155.92      160.65      5.68 o 
  -4   2   9       21.58       22.42      1.87 o 
  -3   2   9       60.05       59.36      3.13 o 
  -2   2   9       70.21       77.29      2.74 o 
  -1   2   9       52.14       48.29      3.69 o 
   0   2   9      139.03      132.98      5.16 o 
   1   2   9       74.49       76.14      4.05 o 
   2   2   9        1.08        1.48      2.11 o 
   3   2   9      104.63       95.26      2.92 o 
   4   2   9        5.03        4.94      1.11 o 
   5   2   9      109.79      103.79      4.02 o 
   6   2   9       28.37       26.20      2.11 o 
   7   2   9        4.00        2.18      2.76 o 
  -7   3   9       18.16       14.60      1.93 o 
  -6   3   9        5.30        4.89      0.93 o 
  -5   3   9        0.00        0.36      0.70 o 
  -4   3   9       34.91       32.98      1.73 o 
  -3   3   9       22.75       25.97      2.59 o 
  -2   3   9        1.41        1.14      0.82 o 
  -1   3   9        2.35        1.59      0.45 o 
   0   3   9        0.67        0.99      2.04 o 
   1   3   9        0.24        0.30      2.36 o 
   2   3   9        1.17        0.81      0.57 o 
   3   3   9        1.47        1.30      0.67 o 
   4   3   9        0.55        0.03      0.70 o 
   5   3   9        2.55        2.05      1.24 o 
   6   3   9        0.25        1.79      2.33 o 
   7   3   9        0.52       -0.61      1.92 o 
  -7   4   9       13.26       13.91      1.77 o 
  -6   4   9        0.07        1.43      1.11 o 
  -5   4   9       34.31       36.12      2.17 o 
  -4   4   9       30.05       30.78      2.89 o 
  -3   4   9        2.20        1.68      1.20 o 
  -2   4   9        1.38       -0.37      1.05 o 
  -1   4   9        0.84        0.84      0.74 o 
   0   4   9        7.73        6.24      0.88 o 
   1   4   9       76.57       70.59      1.82 o 
   2   4   9        8.30        6.94      1.58 o 
   3   4   9       17.33       16.68      1.58 o 
   4   4   9        1.80        1.44      1.25 o 
   5   4   9       12.15        6.08      1.96 o 
   6   4   9        4.48        3.86      2.94 o 
  -7   5   9       14.89       22.75      4.17 o 
  -6   5   9       32.24       38.00      3.21 o 
  -5   5   9        4.38        3.79      1.22 o 
  -4   5   9       66.09       67.45      2.17 o 
  -3   5   9      116.35      117.58      2.97 o 
  -2   5   9        8.86        8.04      1.50 o 
  -1   5   9       35.41       35.35      1.65 o 
   0   5   9       42.78       40.98      1.58 o 
   1   5   9       13.85       10.51      1.24 o 
   2   5   9       94.29      101.03      2.41 o 
   3   5   9       31.36       32.48      1.66 o 
   4   5   9        0.17       -0.33      1.14 o 
   5   5   9        9.21        6.90      1.62 o 
   6   5   9        0.37        0.48      2.24 o 
  -6   6   9        0.40        0.00      1.40 o 
  -5   6   9       31.92       34.35      2.18 o 
  -4   6   9        6.77        5.20      1.15 o 
  -3   6   9        1.72        2.18      1.16 o 
  -2   6   9       48.16       46.91      3.18 o 
  -1   6   9       24.36       27.83      1.66 o 
   0   6   9       10.24       10.54      1.44 o 
   1   6   9       41.59       44.65      2.02 o 
   2   6   9       22.86       25.23      1.69 o 
   3   6   9        5.23        5.24      1.16 o 
   4   6   9       16.38       16.52      1.58 o 
   5   6   9        2.35        0.91      1.96 o 
   6   6   9        9.21        5.69      3.59 o 
  -6   7   9        0.11       -0.09      0.96 o 
  -5   7   9        8.82        8.61      1.95 o 
  -4   7   9        0.33       -0.45      0.75 o 
  -3   7   9        5.78        6.71      1.74 o 
  -2   7   9       24.66       25.35      2.29 o 
  -1   7   9       27.86       25.81      2.46 o 
   0   7   9        0.44        1.28      1.22 o 
   1   7   9        7.36        6.18      1.18 o 
   2   7   9       11.00       10.74      1.73 o 
   3   7   9        7.60        6.95      1.43 o 
   4   7   9        1.26        0.90      1.35 o 
   5   7   9        0.95        2.44      1.80 o 
  -5   8   9       63.80       76.16      2.99 o 
  -4   8   9        2.49        1.50      1.44 o 
  -3   8   9       40.50       47.79      2.57 o 
  -2   8   9       45.12       48.95      2.74 o 
  -1   8   9        1.71        1.39      1.07 o 
   0   8   9      108.73      112.03      3.05 o 
   1   8   9       41.51       45.15      2.54 o 
   2   8   9        0.01        0.53      1.08 o 
   3   8   9        0.06       -0.34      1.71 o 
   4   8   9        0.32        0.75      1.99 o 
   5   8   9        4.13        3.92      1.88 o 
  -5   9   9        0.39        1.35      1.24 o 
  -4   9   9       24.05       16.95      7.09 o 
  -3   9   9       63.25       72.81      5.44 o 
  -2   9   9        0.92       -0.19      1.44 o 
  -1   9   9       35.97       37.73      2.20 o 
   0   9   9        0.84        0.57      1.04 o 
   1   9   9       54.38       53.41      2.43 o 
   2   9   9       26.62       31.08      2.15 o 
   3   9   9        0.25        0.60      1.57 o 
   4   9   9        7.21        5.37      1.83 o 
  -4  10   9        0.46        1.69      2.51 o 
  -3  10   9        0.32        2.76      2.40 o 
  -2  10   9        3.44        4.01      2.34 o 
  -1  10   9       12.08        6.79      2.55 o 
   0  10   9       13.39       12.96      1.56 o 
   1  10   9        0.56        0.04      1.04 o 
   2  10   9        8.79        8.65      1.62 o 
   3  10   9        1.20        2.33      2.40 o 
  -2  11   9        3.62        1.67      2.33 o 
  -1  11   9        2.13        3.77      2.47 o 
   0  11   9        0.00       -0.73      1.00 o 
   1  11   9        0.85        0.03      1.06 o 
   2  11   9       14.54       17.32      2.78 o 
  -6   0  10      108.43      144.77      8.17 o 
  -5   0  10       11.24       15.14      4.08 o 
  -4   0  10       66.67       71.85      5.25 o 
  -3   0  10       89.21       97.67      6.91 o 
  -2   0  10        1.37        4.08      3.24 o 
  -1   0  10       48.48       53.94      7.93 o 
   2   0  10       38.83       41.69      7.33 o 
   3   0  10       32.64       36.04      7.09 o 
   4   0  10        1.21        1.80      4.81 o 
   5   0  10        3.29        4.57      3.48 o 
  -6   1  10       45.86       66.96      5.22 o 
  -5   1  10       16.70       20.18      3.05 o 
  -4   1  10        0.63        0.00      1.23 o 
  -3   1  10        0.19       -1.43      1.74 o 
  -2   1  10       24.17       28.94      3.72 o 
  -1   1  10       27.59       26.45      5.59 o 
   0   1  10        0.39       -1.56      4.20 o 
   2   1  10        0.59       -0.54      2.04 o 
   3   1  10        0.03        0.51      2.84 o 
   4   1  10        0.01        1.94      3.39 o 
   5   1  10        3.89        3.96      3.48 o 
  -6   2  10       31.52       46.03      4.73 o 
  -5   2  10        4.84        6.23      2.50 o 
  -4   2  10       22.23       25.39      3.07 o 
  -3   2  10       32.14       39.16      2.92 o 
  -2   2  10        1.44        0.33      1.56 o 
  -1   2  10        6.00        7.09      3.12 o 
   0   2  10        0.41       -1.01      2.11 o 
   1   2  10        0.30        0.33      2.09 o 
   2   2  10       12.11       11.73      3.07 o 
   3   2  10        3.02        2.14      3.30 o 
   4   2  10       10.94       11.79      3.15 o 
   5   2  10        0.04        2.04      3.24 o 
  -6   3  10        9.84       14.38      3.66 o 
  -5   3  10       90.09      102.06      4.71 o 
  -4   3  10       48.81       51.40      3.82 o 
  -3   3  10       14.64       21.98      2.66 o 
  -2   3  10      107.59      105.66      6.82 o 
  -1   3  10       46.70       47.45      4.45 o 
   0   3  10       11.59       30.15     17.36 o 
   1   3  10       73.52       75.60      3.85 o 
   2   3  10        2.16        2.14      1.98 o 
   3   3  10       25.01       32.12      3.59 o 
   4   3  10       22.68       22.23      7.57 o 
   5   3  10        7.37        7.81      3.96 o 
  -6   4  10       50.94       54.37      3.97 o 
  -5   4  10       45.01       48.15      4.45 o 
  -4   4  10       69.77       81.86      4.41 o 
  -3   4  10       98.85      110.16      4.92 o 
  -2   4  10        1.39        3.69      3.71 o 
   1   4  10        2.77        2.28      2.52 o 
   2   4  10       31.32       35.20      3.59 o 
   3   4  10       24.23       23.07      3.40 o 
   4   4  10        1.33        1.08      4.93 o 
   5   4  10       10.47        9.25      4.20 o 
  -5   5  10       11.26       17.32      3.39 o 
  -4   5  10        6.60        7.87      2.37 o 
  -3   5  10        0.04        0.75      1.55 o 
  -2   5  10       15.96       20.20      2.91 o 
  -1   5  10        8.19       12.29      2.97 o 
   0   5  10       22.05       22.83      5.65 o 
   2   5  10        4.86        5.92      3.58 o 
   3   5  10        0.03       -0.48      4.45 o 
   4   5  10        5.66        7.69      3.84 o 
   5   5  10        5.37        8.53      4.08 o 
  -5   6  10        0.07        0.26      1.08 o 
  -4   6  10       19.71       22.38      2.47 o 
  -3   6  10       48.56       57.46     10.33 o 
  -2   6  10        0.13       -0.67      2.33 o 
  -1   6  10       42.48       49.26      4.33 o 
   0   6  10        0.07        0.84      2.16 o 
   1   6  10       29.37       29.55      3.72 o 
   2   6  10       17.60       18.14      6.73 o 
   3   6  10        0.29       -1.92      5.17 o 
   4   6  10        1.69        1.08      3.00 o 
  -4   7  10       11.60       10.12      2.10 o 
  -3   7  10        0.81        1.87      1.48 o 
  -2   7  10       67.62       71.84      4.00 o 
  -1   7  10       42.29       47.94      5.53 o 
   0   7  10        6.21        9.61      3.84 o 
   1   7  10       31.36       28.04      3.59 o 
   2   7  10        0.18        1.20      2.88 o 
   3   7  10       29.16       25.11      4.81 o 
  -3   8  10        5.95        3.72      2.42 o 
  -2   8  10        3.07        3.13      1.24 o 
  -1   8  10       21.49       16.38      1.94 o 
   0   8  10       26.29       29.37      1.69 o 
   1   8  10        1.17        2.21      1.78 o 
   2   8  10        0.72       -0.88      2.12 o 
   3   8  10        5.56        5.65      3.60 o 
  -2   9  10       10.92        9.17      1.76 o 
  -1   9  10        7.54        7.58      1.79 o 
   0   9  10        0.76        1.60      1.54 o 
   1   9  10        2.18        1.85      1.07 o 
  -4   1  11       33.14       34.10      4.91 o 
  -3   1  11       58.18       60.81      5.29 o 
  -2   1  11        5.04        2.27      2.42 o 
  -1   1  11        9.94       12.62      2.93 o 
   0   1  11       38.48       37.39      3.52 o 
   1   1  11        1.85        1.44      2.12 o 
   2   1  11       16.09       15.53      2.97 o 
   3   1  11        9.03        8.53      4.08 o 
  -4   2  11       57.81       57.89      6.62 o 
  -3   2  11        0.04        0.85      2.84 o 
  -2   2  11      115.53      127.48      6.31 o 
  -1   2  11       43.18       50.34     14.36 o 
   0   2  11       13.29       15.86      2.96 o 
   1   2  11       54.00       62.93      4.07 o 
   2   2  11       20.34       22.11      4.81 o 
   3   2  11        2.20        5.53      3.84 o 
  -4   3  11       26.65       39.91      3.87 o 
  -3   3  11       17.20       17.13      3.40 o 
  -2   3  11        6.91        9.39      3.56 o 
  -1   3  11        0.94       -1.17      2.73 o 
   0   3  11       29.42       36.52      5.29 o 
   1   3  11       13.23       13.70      4.33 o 
   2   3  11        0.16        1.68      3.24 o 
   3   3  11        6.58        7.45      4.08 o 
  -3   4  11        6.57        5.26      2.88 o 
  -2   4  11       26.67       31.14      3.59 o 
  -1   4  11        6.72       10.48      2.77 o 
   0   4  11       14.04       18.37      2.99 o 
   1   4  11        3.27        1.59      2.71 o 
   2   4  11        5.90        6.97      4.08 o 
   3   4  11        7.52        7.09      4.08 o 
  -3   5  11       40.38       34.09      3.86 o 
  -2   5  11        0.18       -1.88      2.27 o 
  -1   5  11       10.67       10.27      2.77 o 
   0   5  11       24.16       25.64      3.23 o 
   1   5  11        1.33        3.31      2.25 o 
   2   5  11       12.66       14.90      4.69 o 
  -2   6  11       45.17       52.38      4.98 o 
  -1   6  11        1.09        1.88      2.80 o 
   0   6  11       28.47       30.88      5.29 o 
   1   6  11       27.98       38.32      5.41 o 
                                                 
